# Supplementary material for: Christensenella minuta interacts with multiple gut bacteria
Source: Front Microbiol. 2024 Feb 19;15:1301073. doi: 10.3389/fmicb.2024.1301073 (PMC10910051; doi:10.3389/fmicb.2024.1301073)
Supplement: Supplementary file 1 [file Data_Sheet_1.XLSX]

## Sheet: Table S1 
Table S1. The media and culture conditions used for gut microbe isolation
Culture conditions	Base medium	Recipes	Supplements	Incubation temprature	Dilution gradient	Incubation Gaseous environment	pretreatment
1	modified mGAM Medium	Casitone 10 g, Soya Petone 3 g, Proteose Peptone 15 g, Digested Serum 13.5 g, Yeast Extract 5 g, Meta Extract 2 g, Liver Extract 1.2 g, Dextrose 3 g, Soluble starch 0.3 g, L-Cysteine Hydrochloride 0.5 g, L-Arginine 0.5 g, L-Tryptophan 0.3 g, NaHCO3 2 g, KH2PO4 2.5 g, NaCl 3 g, CH2(SH)COONa 0.15 g, CH3COONa 2.46 g, Hemin 0.01 g, Resazurin 0.001 g， Distilled Water 1000 mL, pH 7.2 ± 0.1, autoclave a…	Clarified Rumen Fluid 10%, sheep blood 5%, Wolfe's Mineral solution(0.1%), Wolfe's Vitamin solution(0.1%), vitamin K1 1 ml(0.1%)	37℃	10-4-10-6	Anaerobic	Direct gradient dilution was performed as described in the "Materials & Methods" section after obtaining a fecal suspension.
2	YCFA Medium	Casitone 10 g, Yeast Extract 2.5 g, Glucose 2 g, Sodium Bicarbonate 4 g, Dipotassium Phosphate 0.45g, Monopotassium Phosphate 0.45 g, Sodium Chloride 0.9 g, Magnesium Sulfate Heptahydrate 0.01 g, Calcium Chloride 0.09 g, and Haemin 0.01 g, L-cystein 1 g, 1 mL of Resazurin (0.1 %), Distilled Water 1000 mL, pH 7, autoclave at 115 ℃ for 25 min.		37℃	10-4-10-6	Anaerobic
3	PYG Medium	Trypticase Peptone 5 g, Peptone 5 g, Yeast extract 10 g, Beef extract 5 g, Glucose 5 g, K2HPO4 2 g, Tween 80 1 mL, Cysteine-HCl·H2O 0.5 g, Resazurin 0.001 g, Salt solution (see below) 40 mL, Distilled water 950 mL, Haemin solution (see below) 10 mL. pH 7.2, autoclave at 115 ℃ for 25 min. Salt solution: CaCl2·2H2O 0.25 g, MgSO4·7 H2O 0.50 g, K2HPO4 1 g, KH2PO4 1 g, NaHCO3 10 g, NaCl 2 g, Distilled…		37℃	10-4-10-6	Anaerobic
4	MRS Medium	Casein Peptone 10 g, Meat Extract 10 g, Yeast Extract 5 g, Glucose 20 g, Tween 80 1 mL, K2HPO4 2 g, Sodium Acetate 5 g, Triammonium Citrate 2 g, MgSO4·7 H2O 0.2 g, MnSO4·H2O 0.05 g, Distilled Water 1000 mL, pH 6.4 ± 0.2, autoclave at 115 ℃ for 25 min.		37℃	10-4-10-6	Anaerobic
5	Schaedler Broth	Casein Peptone 5.66 g, Soy Peptone 1 g, Yeast Extract 5 g, Peptone Mixture 5 g, Glucose 5.83 g, K2HPO4 0.83 g, NaCl 1.66 g, Tris (hydroxymethyl aminomethane) 3 g, Resazurin 0.001 g, Hemin 0.01 g, Cysteine-HCl·H2O 0.4 g, Distilled Water 1 L.		37℃	10-4-10-6	Anaerobic
6	BIFIDOBACTERIUM MEDIUM	Casein peptone, tryptic digest 10 g, Yeast extract 5 g, Meat extract 5 g, Bacto Soytone 5 g, Glucose 10 g, K2HPO4 2 g, MgSO4 x 7 H2O 0.20 g, MnSO4 x H20 0.05 g, Tween 80 1 mL, NaCl 5 g, Cysteine-HCl x H2O 0.50 g, Salt solution (see below) 40 ml, Resazurin (25 mg/100ml) 4 mL, L-Cysteine Hydrochloride 0.5 g, Distilled water 950 mL, pH 6.8, autoclave at 115 ℃ for 25 min. Salt solution: CaCl2 x 2 H2O…		37℃	10-4-10-6	Anaerobic
7	YCFA Medium	Casitone 10 g, Yeast Extract 2.5 g, Glucose 2 g, Sodium Bicarbonate 4 g, Dipotassium Phosphate 0.45g, Monopotassium Phosphate 0.45 g, Sodium Chloride 0.9 g, Magnesium Sulfate Heptahydrate 0.01 g, Calcium Chloride 0.09 g, and Haemin 0.01 g, L-cystein 1 g, 1 mL of Resazurin (0.1 %), Distilled Water 1000 mL, pH 7, autoclave at 115 ℃ for 25 min.	Wolfe's Mineral solution(0.1%), Wolfe's Vitamin solution(0.1%), vitamin K1 1 ml(0.1%)	37℃	10-4-10-6	Anaerobic
8	PYG Medium	Trypticase Peptone 5 g, Peptone 5 g, Yeast extract 10 g, Beef extract 5 g, Glucose 5 g, K2HPO4 2 g, Tween 80 1 mL, Cysteine-HCl·H2O 0.5 g, Resazurin 0.001 g, Salt solution (see below) 40 mL, Hemin 0.01 g, Distilled water 950 mL, Haemin solution (see below) 10 mL, pH 7.2, autoclave at 115 ℃ for 25 min. Salt solution: CaCl2·2H2O 0.25 g, MgSO4·7 H2O 0.50 g, K2HPO4 1 g, KH2PO4 1 g, NaHCO3 10 g, NaCl …		37℃	10-4-10-6	Anaerobic
9	MRS Medium	Casein Peptone 10 g, Meat Extract 10 g, Yeast Extract 5 g, Glucose 20 g, Tween 80 1 mL, K2HPO4 2 g, Sodium Acetate 5 g, Triammonium Citrate 2 g, MgSO4·7 H2O 0.2 g, MnSO4·H2O 0.05 g, Distilled Water 1000 mL, pH 6.4 ± 0.2, autoclave at 115 ℃ for 25 min.		37℃	10-4-10-6	Anaerobic
10	Brain Heart Infusion Broth	Braised Heart Powder 17.5 g, D-glucose 2 g, Peptone 10 g, Sodium chloride 5 g, Disodium hydrogen phosphate 2.5 g, Distilled Water 1000 mL, pH 7.4 ± 0.2, autoclave at 121 ℃ for 30 min.		37℃	10-4-10-6	Anaerobic
11	CHOPPED MEAT MEDIUM WITH CARBOHYDRATES	Beef extract 5g, Casitone 30 g, Yeast extract 5 g, K2HPO4 5 g, Na-resazurin solution (0.1% w/v) 0.5 mL, D-Glucose 4 g, Cellobiose 1 g, Maltose 1 g, Starch (soluble) 1 g, L-Cysteine Hydrochloride 0.5 g, Hemin 0.01 g, Distilled water 1000 mL, pH 7.5, autoclave at 121 ℃ for 30 min.		37℃	10-4-10-6	Anaerobic
12	EG Medium	Meat Extract 2.4 g, Proteose peptone 10 g,Yeast Extract 5 g, Na2HPO4 4 g, Glucose 1.5 g, Soluble Starch 0.5 g, L-Cysteine Hydrochloride 0.5 g, L-Cystine Hydrochloride 0.2 g, Distilled Water 1000 mL, pH 7.6-7.8, autoclave at 121 ℃ for 30 min.	Clarified Rumen Fluid 10%, sheep blood 5% , Wolfe's Mineral solution(0.1%), Wolfe's Vitamin solution(0.1%), vitamin K1 1 ml(0.1%), Taurocholate (1 g/L)	37℃	10-1-10-2	Anaerobic	The fecal suspension was centrifuged to remove the supernatant, and an equal volume of 70% ethanol was added. After standing in an anaerobic environment for 4 hours, the mixture was centrifuged again to remove the supernatant and washed 2-3 times with 0.01 M PBS. The resulting pellet was resuspended in an equal volume of PBS.
13	modified mGAM Medium	Casitone 10 g, Soya Petone 3 g, Proteose Peptone 15 g, Digested Serum 13.5 g, Yeast Extract 5 g, Meta Extract 2 g, Liver Extract 1.2 g, Dextrose 3 g, Soluble starch 0.3 g, L-Cysteine Hydrochloride 0.5 g, L-Arginine 0.5 g, L-Tryptophan 0.3 g, NaHCO3 2 g, KH2PO4 2.5 g, NaCl 3 g, CH2(SH)COONa 0.15 g, CH3COONa 2.46 g, Hemin 0.01 g, Resazurin 0.001 g, Distilled Water 1000 mL, pH 7.2 ± 0.1, autoclave a…		37℃	10-1-10-2	Anaerobic
14	YCFA Medium	Casitone 10 g, Yeast Extract 2.5 g, Glucose 2 g, Sodium Bicarbonate 4 g, Dipotassium Phosphate 0.45g, Monopotassium Phosphate 0.45 g, Sodium Chloride 0.9 g, Magnesium Sulfate Heptahydrate 0.01 g, Calcium Chloride 0.09 g, and Haemin 0.01 g, L-cystein 1 g, 1 mL of Resazurin (0.1 %), Distilled Water 1000 mL, pH 7, autoclave at 115 ℃ for 25 min.		37℃	10-1-10-2	Anaerobic
15	PYG Medium	Trypticase Peptone 5 g, Peptone 5 g, Yeast extract 10 g, Beef extract 5 g, Glucose 5 g, K2HPO4 2 g, Tween 80 1 mL, Cysteine-HCl·H2O 0.5 g, Resazurin 0.001 g, Salt solution (see below) 40 mL, Distilled water 950 mL, Haemin solution (see below) 10 ml. pH 7.2, autoclave at 115 ℃ for 25 min. Salt solution: CaCl2·2H2O 0.25 g, MgSO4·7 H2O 0.50 g, K2HPO4 1 g, KH2PO4 1 g, NaHCO3 10 g, NaCl 2 g, Distilled…		37℃	10-1-10-2	Anaerobic
16	MRS Medium	Casein Peptone 10 g, Meat Extract 10 g, Yeast Extract 5 g, Glucose 20 g, Tween 80 1 g, K2HPO4 2 g, Sodium Acetate 5 g, Triammonium Citrate 2 g, MgSO4·7 H2O 0.2 g, MnSO4·H2O 0.05 g, Distilled Water 1000 mL, pH 6.4 ± 0.2, autoclave at 115 ℃ for 25 min.		37℃	10-1-10-2	Anaerobic

## Sheet: Table S2 
Table S2. Total number of raw reads and clean reads remaining in sample fastq files after quality filtering with SOAPnuke v2.1.7
Sample name	Num reads	Num Bases	Raw data reads
Feces	72009006	10801350900	72904131
GAMe1	71417686	10712652900	72121852
GAMe2	81442026	12216303900	82325238
GAMe3	82917866	12437679900	83745450
GAMe4	73826439	11073965700	74605272
CMe1	71589814	10738472100	72597170
CMe2	65601592	9840238800	66501342
CMe3	65701086	9855162900	66619276
CMe4	64981166	9747174900	65796258
CMe5	71778610	10766791500	72771822

## Sheet: Table S3 
Table S3. Relative abundances of MAGs among cultivars in each group
Genome	Feces	GAMe1	GAMe2	GAMe3	GAMe4	CMe1	CMe2	CMe3	CMe4	CMe5	Specie	classification	fastani_reference
bin.1	0	1.83988	0.756812	0	0	0	0	0	0	0	Clostridium sporogenes	d__Bacteria;p__Bacillota;c__Clostridia;o__Clostridiales;f__Clostridiaceae;g__Clostridium;s__Clostridium sporogenes	GCF_001020205.1
bin.2	0.0435486	0.113983	0.141961	0.0726869	0.0858156	0.00403758	0	0	0	0	Sellimonas intestinalis	d__Bacteria;p__Bacillota;c__Clostridia;o__Lachnospirales;f__Lachnospiraceae;g__Sellimonas;s__Sellimonas intestinalis	GCF_001280875.1
bin.3	0.717952	0.0865539	0.096667	0.0829404	0.0915984	0	0	0	0	0	Parabacteroides merdae	d__Bacteria;p__Bacteroidota;c__Bacteroidia;o__Bacteroidales;f__Tannerellaceae;g__Parabacteroides;s__Parabacteroides merdae	GCF_000154105.1
bin.4	0.959472	0	0	0	0	0.0151574	0.0201392	0.00994548	0.013065	0.0172335	Faecalibacterium prausnitzii-2	d__Bacteria;p__Bacillota;c__Clostridia;o__Oscillospirales;f__Ruminococcaceae;g__Faecalibacterium;s__Faecalibacterium prausnitzii-2	GCF_002550035.1
bin.5	1.23016	0.104864	0.089051	0.0956406	0.143513	0	0	0	0	0	Bacteroides caccae	d__Bacteria;p__Bacteroidota;c__Bacteroidia;o__Bacteroidales;f__Bacteroidaceae;g__Bacteroides;s__Bacteroides caccae	GCF_002222615.2
bin.6	0.174255	0.0645885	0.0656852	0.130035	0.0970753	0.0592465	0.0851777	0.0713563	0.0575077	0.0937117	Agathobaculum butyriciproducens	d__Bacteria;p__Bacillota;c__Clostridia;o__Oscillospirales;f__Butyricicoccaceae;g__Agathobaculum;s__Agathobaculum butyriciproducens	GCF_003096535.1
bin.7	0	0	0	0	0	0	0	0.626414	0	0	Lactiplantibacillus plantarum	d__Bacteria;p__Bacillota;c__Bacilli;o__Lactobacillales;f__Lactobacillaceae;g__Lactiplantibacillus;s__Lactiplantibacillus plantarum	GCF_014131735.1
bin.8	0.288238	0	0	0	0	0	0	0	0	0	uncultured_bacterium_f_Pasteurellaceae	d__Bacteria;p__Proteobacteria;c__Gammaproteobacteria;o__Enterobacterales;f__Pasteurellaceae;g__unclassified;s__unclassified	GCF_900756875.1
bin.9	0	0.225248	0.206457	0.213608	0.461921	0.537007	0.552941	0.954387	0.835227	0.566208	Tractidigestivibacter scatoligenes	d__Bacteria;p__Actinobacteriota;c__Coriobacteriia;o__Coriobacteriales;f__Atopobiaceae;g__Tractidigestivibacter;s__Tractidigestivibacter scatoligenes	GCF_001494635.1
bin.10	0	0.101502	0.0886873	0.293686	0.23077	0	0	0	0	0	Porphyromonas bennonis	d__Bacteria;p__Bacteroidota;c__Bacteroidia;o__Bacteroidales;f__Porphyromonadaceae;g__Porphyromonas;s__Porphyromonas bennonis	GCF_000375645.1
bin.11	2.22338	0.51495	0.772994	0.412396	0.431357	0.0404247	0.0781902	0.0236404	0.0362828	0.0233325	Ruminococcus bromii	d__Bacteria;p__Bacillota;c__Clostridia;o__Oscillospirales;f__Eubacteriales;g__Oscillospiraceae;s__Ruminococcus bromii	GCF_002834235.1
bin.12	4.10468	0.463564	0.462948	0.572513	0.551913	0.0366599	0.0392162	0.0369057	0.035314	0.0351955	Bacteroides stercoris	d__Bacteria;p__Bacteroidota;c__Bacteroidia;o__Bacteroidales;f__Bacteroidaceae;g__Bacteroides;s__Bacteroides stercoris	GCF_000154525.1
bin.13	0.0480398	0	0.00347349	0.0045724	0	0.00909072	0.0369301	0.0502572	0.00981842	0.0316332	Clostridium sp. OF09-36	d__Bacteria;p__Bacillota;c__Clostridia;o__Clostridiales;f__Clostridiaceae;g__Clostridium;s__Clostridium sp. OF09-36	GCF_003481985.1
bin.14	1.51373	0.0837333	0.0754098	0.0864348	0.109871	0	0	0	0	0	Bacteroides fragilis	d__Bacteria;p__Bacteroidota;c__Bacteroidia;o__Bacteroidales;f__Bacteroidaceae;g__Bacteroides;s__Bacteroides fragilis	GCF_000025985.1
bin.15	0.0285602	0.179459	0.196614	0.231164	0.254527	0.16934	0.145356	0.147011	0.13958	0.157183	Anaerobutyricum hallii	d__Bacteria;p__Bacillota;c__Clostridia;o__Lachnospirales;f__Lachnospiraceae;g__Anaerobutyricum;s__Anaerobutyricum hallii	GCF_900209925.1
bin.16	5.10171	0.607596	0.64271	0.93741	0.892672	0.112394	0.122349	0.126726	0.111889	0.146182	Phocaeicola coprocola	d__Bacteria;p__Bacteroidota;c__Bacteroidia;o__Bacteroidales;f__Bacteroidaceae;g__Phocaeicola;s__Phocaeicola coprocola	GCF_000154845.1
bin.17	0.135081	0.559862	0.441611	0.412074	0.3769	0.0268589	0	0	0.0468281	0	Coprococcus comes	d__Bacteria;p__Bacillota;c__Clostridia;o__Lachnospirales;f__Lachnospiraceae;g__Coprococcus;s__Coprococcus comes	GCF_000155875.1
bin.18	0.0581277	0.135414	0.0593385	0.0158282	0.00689478	0	0	0	0	0	Finegoldia magna	d__Bacteria;p__Bacillota;c__Clostridia;o__Tissierellales;f__Peptoniphilaceae;g__Finegoldia;s__Finegoldia magna	GCF_003182075.1
bin.19	0.226057	0	0	0	0	0	0	0	0	0	Streptococcus parasanguinis	d__Bacteria;p__Bacillota;c__Bacilli;o__Lactobacillales;f__Streptococcaceae;g__Streptococcus;s__Streptococcus parasanguinis	GCF_000963275.1
bin.20	0.468668	0	0.00317208	0	0.00324716	0.0594071	0.180226	0.114374	0.139312	0.141653	Subdoligranulum sp. APC924/74	d__Bacteria;p__Bacillota;c__Clostridia;o__Eubacteriales;f__Oscillospiraceae;g__Subdoligranulum;s__Subdoligranulum sp. APC924/74	GCF_003324125.1
bin.21	0.0212977	0.189693	0.176036	0.193217	0.238008	0.0277946	0.011579	0.0148054	0.00682762	0.0478669	Eggerthella lenta	d__Bacteria;p__Actinobacteriota;c__Coriobacteriia;o__Coriobacteriales;f__Eggerthellaceae;g__Eggerthella;s__Eggerthella lenta	GCF_000024265.1
bin.22	0.311566	0	0	0	0	0	0	0	0	0	Alistipes shahii	d__Bacteria;p__Bacteroidota;c__Bacteroidia;o__Bacteroidales;f__Rikenellaceae;g__Alistipes;s__Alistipes shahii	GCF_000210575.1
bin.23	0.0081016	0.0545282	0.072916	0.0139479	0.0217212	0	0	0	0	0	uncultured_bacterium_o_Eubacteriales	d__Bacteria;p__Bacillota;c__Clostridia;o__Eubacteriales;f_unclassfied;g__unclassified;s__unclassfied	GCA_900546685.1
bin.24	3.10995	0.0909455	0.0824657	0.168415	0.173273	0.411589	0.373109	0.226522	0.169275	0.171096	Faecalibacterium prausnitzii-1	d__Bacteria;p__Bacillota;c__Clostridia;o__Oscillospirales;f__Ruminococcaceae;g__Faecalibacterium;s__Faecalibacterium prausnitzii-1	GCF_002549755.1
bin.25	0.207404	0.0149161	0.0111912	0.217607	0.106248	0.585793	1.42686	0.348452	0.534148	0.212031	Clostridium sp. OF03-18AA	d__Bacteria;p__Bacillota;c__Clostridia;o__Clostridiales;f__Clostridiaceae;g__Clostridium;s__Clostridium sp. OF03-18AA	GCF_003478035.1
bin.26	0.0213815	0.0528554	0.0890908	0.203102	0.162985	0.0847162	0.0986476	0.0504595	0.0654422	0.0470299	Dorea sp. AF36-15AT	d__Bacteria;p__Bacillota;c__Clostridia;o__Lachnospirales;f__Lachnospiraceae;g__Dorea;s__Dorea sp. AF36-15AT	GCF_003477705.1
bin.27	0.0268114	0.0109723	0.0116913	0.0114045	0.0166375	0.0304841	0.0273032	0.030704	0.0234252	0.0200484	uncultured_bacterium_f_Oscillospiraceae	d__Bacteria;p__Bacillota;c__Clostridia;o__Eubacteriales;f__Oscillospiraceae;g__unclassified;s__unclassified	GCA_900554855.1
bin.28	0.414071	0.0119556	0.0113168	0.0103575	0.0145126	0	0	0	0	0	Bacteroides uniformis	d__Bacteria;p__Bacteroidota;c__Bacteroidia;o__Bacteroidales;f__Bacteroidaceae;g__Bacteroides;s__Bacteroides uniformis	GCF_000154205.1
bin.29	0.797787	0.051344	0.0601257	0.0538264	0.0595342	0.0600482	0.0544296	0.070146	0.0640057	0.0714628	Roseburia inulinivorans	d__Bacteria;p__Bacillota;c__Clostridia;o__Lachnospirales;f__Lachnospiraceae;g__Roseburia;s__Roseburia inulinivorans	GCF_000174195.1
bin.30	0.0516807	0.0195188	0.0239677	0.0504835	0.0415092	0.0336756	0.0496938	0.0292571	0.0444067	0.0660726	Blautia faecis	d__Bacteria;p__Bacillota;c__Clostridia;o__Lachnospirales;f__Lachnospiraceae;g__Blautia;s__Blauti faecis	GCF_013302415.1
bin.31	0.159504	0.0499556	0.0403194	0.0924208	0.121751	0	0	0	0	0	Klebsiella pneumoniae	d__Bacteria;p__Proteobacteria;c__Gammaproteobacteria;o__Enterobacterales;f__Enterobacteriaceae;g__Klebsiella;s__Klebsiella pneumoniae	GCF_000742135.1
bin.32	0	0.0449637	0.0442208	0.0366834	0.0439524	0	0.0286876	0	0	0	Wansuia hejianensis	d__Bacteria;p__Bacillota;c__Clostridia;o__Lachnospirales;f__Lachnospiraceae;g__Wansuia;s__Wansuia hejianensis	GCA_014337215.1
bin.33	0.19022	0	0	0	0	0	0	0	0	0	Anaerotignum faecicola	d__Bacteria;p__Bacillota;c__Clostridia;o__Eubacteriales;f__Lachnospiraceae;g__Anaerotignum;s__Anaerotignum faecicola	GCF_003865035.1
bin.34	0	0	0	0	0	0	0	0.196804	0	0	Negativicoccus succinicivorans	d__Bacteria;p__Bacillota;c__Negativicutes;o__Veillonellales;f__Veillonellaceae;g__Negativicoccus;s__Negativicoccus succinicivorans	GCF_902506685.1
bin.35	5.41458	0.0306626	0.0347475	0.0489062	0.0479478	0.0240357	0.027479	0.277936	0.0385062	0.281548	[Eubacterium] rectale ATCC 33656	d__Bacteria;p__Bacillota;c__Clostridia;o__Eubacteriales;f__Lachnospiraceae;g__[Eubacterium] rectale;s__[Eubacterium] rectale ATCC 33656	GCF_000020605.1
bin.36	0.00766286	0.0354482	0.0309379	0.0463402	0.0399436	0.0867437	0.103197	0.0181047	0.0222001	0.0305111	Mediterraneibacter butyricigenes	d__Bacteria;p__Bacillota;c__Clostridia;o__Lachnospirales;f__Lachnospiraceae;g__Mediterraneibacter;s__Mediterraneibacter butyricigenes	GCF_003574295.1
bin.37	0.550572	0	0	0	0	0	0	0	0	0	Clostridium sp. CAG:217	d__Bacteria;p__Bacillota;c__Clostridia;o__Clostridiales;f__Clostridiaceae;g__Clostridium;s__Clostridium sp. CAG:217	GCA_000436335.1
bin.38	0.191271	0.155101	0.32476	0.0883606	0.0393875	0	0	0	0	0	CAG-83 sp000431575	d__Bacteria;p__Bacillota;c__Clostridia;o__Oscillospirales;f__Oscillospiraceae;g__CAG-83;s__CAG-83 sp000431575	GCA_000431575.1
bin.40	0	0	0	0.263191	0.00720777	0	0	0	0	0	Levyella massiliensis	d__Bacteria;p__Bacillota;c__Clostridia;o__Tissierellales;f__Peptoniphilaceae;g__Levyella;s__Levyella massiliensis	GCF_000308275.2
bin.41	0.146914	0.0043182	0.00396716	0.0033439	0.00391132	0	0	0	0	0	Romboutsia timonensis	d__Bacteria;p__Bacillota;c__Clostridia;o__Peptostreptococcales;f__Peptostreptococcaceae;g__Romboutsia;s__Romboutsia timonensis	GCF_900106845.1
bin.42	0.0718517	0.0154593	0.0177811	0.0134443	0.0166061	0.00376044	0.00369868	0	0	0	uncultured_bacterium_o_Monoglobales	d__Bacteria;p__Bacillota;c__Clostridia;o__Monoglobales;f__unclassified;g__unclassified;s__unclassified	GCF_003460745.1
bin.43	0.0792513	0.217056	0.0947497	0.22563	0.137549	0	0	0	0	0	Flavonifractor plautii	d__Bacteria;p__Bacillota;c__Clostridia;o__Oscillospirales;f__Oscillospiraceae;g__Flavonifractor;s__Flavonifractor plautii	GCF_000239295.1
bin.44	0.0910495	0.0210059	0.0312215	0.0298518	0.0222007	0	0	0.00476643	0	0	uncultured Oscillibacter sp.	d__Bacteria;p__Bacillota;c__Clostridia;o__Oscillospirales;f__Oscillospiraceae;g__Oscillibacter;s__uncultured Oscillibacter sp.	GCA_900550685.1
bin.45	0.130402	7.20549	8.25631	4.76434	6.5303	4.4597	2.89614	3.00478	3.0132	3.45699	uncultured Collinsella sp.	d__Bacteria;p__Actinobacteriota;c__Coriobacteriia;o__Coriobacteriales;f__Coriobacteriaceae;g__Collinsella;s__uncultured Collinsella sp.	GCA_900757705.1
bin.46	0	0.0448299	0.0793724	0.0960326	0.118805	0.344882	0.336832	0.00906944	0.355134	0	Slackia exigua	d__Bacteria;p__Actinobacteriota;c__Coriobacteriia;o__Coriobacteriales;f__Eggerthellaceae;g__Slackia;s__Slackia exigua	GCF_000162875.1
bin.48	0.456902	0.0407341	0.0577779	0.0792195	0.0514051	0.00687038	0.012403	0.00715579	0.00727507	0	Ruminococcus gnavus	d__Bacteria;p__Bacillota;c__Clostridia;o__Lachnospirales;f__Lachnospiraceae;g__Ruminococcus;s__Ruminococcus gnavus	GCF_008121495.1
bin.49	0	0.375624	0.277158	0.208669	0.252014	0.4761	0.935639	1.16002	0.766687	1.09048	Dialister pneumosintes	d__Bacteria;p__Bacillota;c__Negativicutes;o__Veillonellales;f__Veillonellaceae;g__Dialister;s__Dialister pneumosintes	GCF_001717505.1
bin.50	0.140384	0.100794	0.0948385	0.307769	0.312972	0.242159	0.339981	0.354818	0.405579	0.383751	Dorea formicigenerans	d__Bacteria;p__Bacillota;c__Clostridia;o__Lachnospirales;f__Lachnospiraceae;g__Dorea;s__Dorea formicigenerans	GCF_000169235.1
bin.51	0.357945	3.33685	2.85788	3.47913	3.72492	1.66955	1.49619	1.9187	1.72558	1.5134	Bifidobacterium pseudocatenulatum	d__Bacteria;p__Actinobacteriota;c__Actinomycetia;o__Actinomycetales;f__Bifidobacteriaceae;g__Bifidobacterium;s__Bifidobacterium pseudocatenulatum	GCF_001025215.1
bin.52	0.0287805	0.0236478	0.0200355	0.0214277	0.022941	0.0134472	0.0201231	0.0178598	0.0133155	0.0220614	uncultured_bacterium_f_Lachnospiraceae	d__Bacteria;p__Bacillota;c__Clostridia;o__Lachnospirales;f__Lachnospiraceae;g__unclassified;s__unclassified	GCA_900543575.1
bin.53	3.09129	0.0111691	0.0151299	0.0191547	0.0201836	0	0	0	0	0	Alistipes putredinis	d__Bacteria;p__Bacteroidota;c__Bacteroidia;o__Bacteroidales;f__Rikenellaceae;g__Alistipes;s__Alistipes putredinis	GCF_000154465.1
bin.54	0.96972	0.171277	0.205549	0.178571	0.208557	0.0039271	0.00514775	0.00395892	0.00420149	0	Parabacteroides distasonis	d__Bacteria;p__Bacteroidota;c__Bacteroidia;o__Bacteroidales;f__Tannerellaceae;g__Parabacteroides;s__Parabacteroides distasonis	GCF_000012845.1
bin.55	0.168601	1.06583	1.04905	0.961169	1.04626	0.140405	0.111064	0.125148	0.119857	0.0938382	Bifidobacterium longum	d__Bacteria;p__Actinobacteriota;c__Actinomycetia;o__Actinomycetales;f__Bifidobacteriaceae;g__Bifidobacterium;s__Bifidobacterium longum	GCF_000196555.1
bin.56	0.729374	0.0522649	0.0492719	0.0555175	0.0721923	0.0216941	0.0239611	0.0210302	0.0172186	0.0200675	Eubacterium ventriosum	d__Bacteria;p__Bacillota;c__Clostridia;o__Lachnospirales;f__Lachnospiraceae;g__Eubacterium_G;s__Eubacterium ventriosum	GCF_000153885.1
bin.57	0.931461	0.0414445	0.0542501	0.0761142	0.0661062	0.0242473	0.0406648	0.029146	0.0283011	0.0198728	Sutterella wadsworthensis	d__Bacteria;p__Proteobacteria;c__Gammaproteobacteria;o__Burkholderiales;f__Burkholderiaceae;g__Sutterella;s__Sutterella wadsworthensis	GCF_003315195.1
bin.58	0.201972	5.48894	6.5055	1.85654	1.74655	1.96741	2.0293	1.08885	2.52833	0.841404	Peptoniphilus harei	d__Bacteria;p__Bacillota;c__Clostridia;o__Tissierellales;f__Peptoniphilaceae;g__Peptoniphilus;s__Peptoniphilus harei	GCF_000183565.1
bin.59	1.14833	0.147906	0.160403	0.157174	0.152041	0.0205459	0.0130444	0.0128611	0.0123833	0.017444	Lachnospira rogosae	d__Bacteria;p__Bacillota;c__Clostridia;o__Lachnospirales;f__Lachnospiraceae;g__Lachnospira;s__Lachnospira rogosae	GCA_900112995.1
bin.60	0.0380992	0.147451	0.161447	0.153803	0.160301	0	0	0	0	0	[Clostridium] innocuum	d__Bacteria;p__Bacillota;c__Erysipelotrichia;o__Erysipelotrichales;f__Coprobacillaceae;g__Thomasclavelia;s__[Clostridium] innocuum	GCF_012317185.1
bin.61	0.0619296	0.150747	0.15955	0.124043	0.147223	0.195456	0.230447	0.112967	0.123737	0.247703	Faecalibacillus intestinalis	d__Bacteria;p__Bacillota;c__Erysipelotrichia;o__Erysipelotrichales;f__Erysipelotrichales;g__Faecalibacillus;s__Faecalibacillus intestinalis	GCF_003024685.1
bin.62	1.274	0.0181131	0.0204867	0.0180042	0.0230417	0	0	0	0	0	Paraprevotella clara	d__Bacteria;p__Bacteroidota;c__Bacteroidia;o__Bacteroidales;f__Bacteroidaceae;g__Paraprevotella;s__Paraprevotella clara	GCF_000233955.1
bin.63	0.427589	0.0185903	0.0171986	0.0186177	0.0253845	0.0179907	0.0635178	0.0570892	0.0458961	0.0413635	Gemmiger formicilis	d__Bacteria;p__Bacillota;c__Clostridia;o__Oscillospirales;f__Ruminococcaceae;g__Gemmiger;s__Gemmiger formicilis	GCF_900167555.1
bin.64	0	0	0	0	0	0.301258	0.189445	0.266572	0.128079	0.23387	Peptoniphilus lacydonensis	d__Bacteria;p__Bacillota;c__Clostridia;o__Tissierellales;f__Peptoniphilaceae;g__Peptoniphilus;s__Peptoniphilus lacydonensis	GCF_900106515.1
bin.66	0.0520087	0.0190493	0.0231866	0.0512296	0.0638067	0.0337707	0.041052	0.0360739	0.0332498	0.0456199	Blautia obeum	d__Bacteria;p__Bacillota;c__Clostridia;o__Lachnospirales;f__Lachnospiraceae;g__Blautia;s__Blautia obeum	GCF_000153905.1
bin.67	0	0.0287365	0.02186	0.03957	0.0344901	0.0553753	0.082211	0.0455347	0	0.0764703	uncultured_bacterium_f_Oscillospiraceae	d__Bacteria;p__Bacillota;c__Clostridia;o__Oscillospirales;f__Oscillospiraceae;g__unclassified;s__unclassified	N/A
bin.68	2.27296	0.0240249	0.0138041	0.137725	0.0727075	0.0485182	0.0617591	0.0276676	0.0393436	0.0314309	Faecalibacterium prausnitzii-3	d__Bacteria;p__Bacillota;c__Clostridia;o__Oscillospirales;f__Ruminococcaceae;g__Faecalibacterium;s__Faecalibacterium prausnitzii-3	GCF_003324185.1
bin.69	0.0727739	0.0947505	0.122881	0.338255	0.21411	0.0111436	0.0307079	0.0118615	0.0207072	0.0117169	uncultured Clostridium sp.	d__Bacteria;p__Bacillota;c__Clostridia;o__Eubacteriales;f__Clostridiaceae;g__Clostridium;s__uncultured Clostridium sp.	GCA_900543885.1
bin.70	0	0	0	0	0	0.198289	0.783212	0	0.373772	0.019469	Cryptobacterium curtum	d__Bacteria;p__Actinobacteriota;c__Coriobacteriia;o__Coriobacteriales;f__Eggerthellaceae;g__Cryptobacterium;s__Cryptobacterium curtum	GCF_000023845.1
bin.71	0.270269	0	0	0	0	0	0	0	0	0	Bilophila wadsworthia	d__Bacteria;p__Thermodesulfobacteriota;c__Desulfovibrionia;o__Desulfovibrionales;f__Desulfovibrionaceae;g__Bilophila;s__Bilophila wadsworthia	GCF_000701705.1
bin.72	0.15146	0	0	0	0	0	0	0	0	0	Desulfovibrio piger	d__Bacteria;p__Thermodesulfobacteriota;c__Desulfovibrionia;o__Desulfovibrionales;f__Desulfovibrionaceae;g__Desulfovibrio;s__Desulfovibrio piger	GCF_012843875.1
bin.73	0.0923943	0.0297879	0.0544558	0.0246152	0.0422182	0.130577	0.109579	0.132963	0.141268	0.153565	Eubacterium sp. AM28-29	d__Bacteria;p__Bacillota;c__Clostridia;o__Eubacteriales;f__Eubacteriaceae;g__Eubacterium;s__Eubacterium sp. AM28-29	GCF_003469815.1
bin.74	0.308521	0	0.004313	0.0041949	0	0	0	0	0	0	Oscillibacter sp. ER4	d__Bacteria;p__Bacillota;c__Clostridia;o__Oscillospirales;f__Oscillospiraceae;g__Oscillibacter;s__Oscillibacter sp. ER4	GCF_000765235.1
bin.75	0.201073	1.61864	1.51097	1.32768	1.50504	0.179572	0.143093	0.165991	0.160835	0.11382	Bifidobacterium bifidum	d__Bacteria;p__Actinobacteriota;c__Actinomycetia;o__Actinomycetales;f__Bifidobacteriaceae;g__Bifidobacterium;s__Bifidobacterium bifidum	GCF_001025135.1
bin.76	0.0420327	0.609771	0.526037	0.632746	0.635836	0.114134	0.109345	0.12116	0.127253	0.0896443	Bifidobacterium dentium	d__Bacteria;p__Actinobacteriota;c__Actinomycetia;o__Actinomycetales;f__Bifidobacteriaceae;g__Bifidobacterium;s__Bifidobacterium dentium	GCF_001042595.1
bin.77	0.0503555	0.692829	0.517548	1.01835	1.42199	0.644496	0.808184	0.610168	0.49114	0.5792	Dysosmobacter welbionis	d__Bacteria;p__Bacillota;c__Clostridia;o__Oscillospirales;f__Oscillospiraceae;g__Dysosmobacter;s__Dysosmobacter welbionis	GCF_005121165.1
bin.78	0.264183	0	0	0	0	0	0	0	0	0	CAG-103 sp.	d__Bacteria;p__Bacillota;c__Clostridia;o__Oscillospirales;f__Oscillospiraceae;g__CAG-103;s__CAG-103 sp.	GCA_000432375.1
bin.79	0.630409	0.38093	0.382337	0.793629	1.15716	0.625765	0.180294	1.00081	0.600489	1.58888	Clostridium fessum	d__Bacteria;p__Bacillota;c__Clostridia;o__Lachnospirales;f__Lachnospiraceae;g__Clostridium;s__Clostridium fessum	GCF_003024715.1
bin.80	0.12038	0.0262523	0.0335705	0.044919	0.0480039	0.0574036	0.0741375	0.0526194	0.0628203	0.0704581	Eisenbergiella sp900066775	d__Bacteria;p__Bacillota;c__Clostridia;o__Lachnospirales;f__Lachnospiraceae;g__Eisenbergiella;s__Eisenbergiella sp900066775	GCF_003481005.1
bin.81	0.0590675	0.0227727	0.0288408	0.0171222	0.0188648	0	0	0	0	0.00417671	uncultured_bacterium_f_Lachnospiraceae	d__Bacteria;p__Bacillota;c__Clostridia;o__Lachnospirales;f__Lachnospiraceae;g__unclassified;s__unclassified	GCF_003478935.1
bin.82	0	0	0	0	0	0.095983	0.0128586	0.250981	0.189302	0.0722031	Limosilactobacillus fermentum	d__Bacteria;p__Bacillota;c__Bacilli;o__Lactobacillales;f__Lactobacillaceae;g__Limosilactobacillus;s__Limosilactobacillus fermentum	GCF_000159215.1
bin.83	0.099999	0.0314636	0.019938	0.220843	0.217846	0	0	0	0	0	Lawsonibacter sp014287875	d__Bacteria;p__Bacillota;c__Clostridia;o__Oscillospirales;f__Oscillospiraceae;g__Lawsonibacter;s__Lawsonibacter sp014287875	GCF_014287875.1
bin.84	3.67612	0.0398336	0.0480575	0.047534	0.0482377	0.0180405	0.0197799	0.0154314	0.0163188	0.0148615	Roseburia faecis	d__Bacteria;p__Bacillota;c__Clostridia;o__Lachnospirales;f__Lachnospiraceae;g__Roseburia;s__Roseburia faecis	GCF_001406815.1
bin.85	0.108647	0.408151	0.545499	0.746555	0.457242	0.142614	0.275484	0.21048	0.235317	0.252332	Coprococcus catus	d__Bacteria;p__Bacillota;c__Clostridia;o__Lachnospirales;f__Lachnospiraceae;g__Coprococcus;s__Coprococcus catus	GCA_902381825.1
bin.86	0.404627	0.0133195	0.0123357	0.0103809	0.0116177	0.00670422	0.00372485	0.00474961	0.00589402	0.00368361	uncultured Eubacterium sp.	d__Bacteria;p__Bacillota;c__Clostridia;o__Eubacteriales;f__Eubacteriaceae;g__Eubacterium;s__uncultured Eubacterium sp.	GCA_900545305.1
bin.87	0.974229	1.1865	1.24579	1.59171	1.50407	0.0751138	0.0913267	0.100061	0.0938396	0.0525883	Fusicatenibacter saccharivorans	d__Bacteria;p__Bacillota;c__Clostridia;o__Lachnospirales;f__Lachnospiraceae;g__Fusicatenibacter;s__Fusicatenibacter saccharivorans	GCF_001405555.1
bin.88	0.107431	6.04542	7.20536	6.14888	5.97663	0.378941	0.417143	0.358963	0.413137	0.331201	Anaerostipes hadrus	d__Bacteria;p__Bacillota;c__Clostridia;o__Lachnospirales;f__Lachnospiraceae;g__Anaerostipes;s__Anaerostipes hadrus	GCF_000332875.2
bin.89	1.32913	5.6006	5.58927	5.19419	5.94524	3.20336	2.26986	3.11951	2.89491	3.03392	Dialister hominis	d__Bacteria;p__Bacillota;c__Negativicutes;o__Veillonellales;f__Veillonellaceae;g__Dialister;s__Dialister hominis	GCF_007164725.1
bin.90	0.0128424	0.028227	0.0485667	0.0993005	0.0774313	0	0.0410379	0	0	0	Dialister invisus	d__Bacteria;p__Bacillota;c__Negativicutes;o__Veillonellales;f__Veillonellaceae;g__Dialister;s__Dialister invisus	GCF_000160055.1
bin.91	0	16.7991	16.2851	15.7682	16.7299	0.748992	0.371223	0.266892	0.628299	0.0709783	Streptococcus pasteurianus	d__Bacteria;p__Bacillota;c__Bacilli;o__Lactobacillales;f__Streptococcaceae;g__Streptococcus;s__Streptococcus pasteurianus	GCF_900478025.1
bin.92	0	0	0	0	0	71.3744	71.6431	72.4219	71.9788	74.0166	C.minuta	d__Bacteria;p__Bacillota;c__Clostridia;o__Christensenellales;f__Christensenellaceae;g__Christensenella;s__Christensenella minuta	GCF_003628755.1
bin.93	10.0984	3.60981	3.87636	5.67219	3.20278	0.241119	0.633777	0.468466	0.506883	0.604831	Megamonas funiformis	d__Bacteria;p__Bacillota;c__Negativicutes;o__Selenomonadales;f__Selenomonadaceae;g__Megamonas;s__Megamonas funiformis	GCF_010669225.1
bin.94	9.5334	6.27705	6.45844	5.85002	6.77559	0.162324	0.166542	0.169169	0.170045	0.122243	Phocaeicola vulgatus	d__Bacteria;p__Bacteroidota;c__Bacteroidia;o__Bacteroidales;f__Bacteroidaceae;g__Phocaeicola;s__Phocaeicola vulgatus	GCF_000012825.1
unmapped	29.7159	31.8193	30.1192	36.3134	34.1051	9.1294	9.42147	8.78956	9.12852	8.49787
Numbers(The sample contains)	76	72	75	74	73	59	59	58	56	54

## Sheet: Table S4
Table S4. Assessment of Pollution Level and Integrity of MAGs
ID	pollution degree	integrity	size	GC	N50
bin.1	95.48	1.58	3406552	0.274	23989
bin.10	97.26	0.314	2053639	0.56	57916
bin.11	99.32	0.671	2041170	0.409	202095
bin.12	94.82	6.661	4097631	0.455	63010
bin.13	54.19	6.14	1866631	0.495	4816
bin.14	55.17	6.896	3171911	0.437	211723
bin.15	78.24	1.754	2005983	0.379	15792
bin.16	50.32	5.37	2454530	0.405	35211
bin.17	72.51	0.584	1715015	0.431	95160
bin.18	62.37	1.219	945585	0.304	21820
bin.19	75.47	1.332	1438114	0.431	5091
bin.2	98.83	0.877	3044689	0.453	172563
bin.20	98.59	1.133	2466433	0.563	10104
bin.21	97.58	0.115	3131249	0.643	84377
bin.22	95.45	0.56	2393704	0.606	20080
bin.23	93.8	1.398	1741010	0.526	7202
bin.24	75.31	7.136	1940207	0.582	2682
bin.25	90.13	0	2312423	0.5	15065
bin.26	92.78	1.851	2449022	0.432	96767
bin.27	69.11	4.53	1711555	0.589	7814
bin.28	93.61	0.371	4059882	0.466	98425
bin.29	70.95	1.61	1890651	0.426	6313
bin.3	93.3	0.461	3806800	0.452	86515
bin.30	83.03	1.265	3002691	0.434	11650
bin.31	73.62	1.724	4957018	0.571	18329
bin.32	94.68	0.652	3394376	0.495	13843
bin.33	87.69	2.181	1678969	0.481	4126
bin.34	81.13	0.215	1137832	0.522	5022
bin.35	99.51	0	2687903	0.417	68879
bin.36	86.52	1.364	1801837	0.452	19272
bin.37	96.64	0	1900932	0.535	389373
bin.38	88.92	0.734	1925032	0.6	112731
bin.4	73.16	5.357	1800494	0.612	20589
bin.40	94.18	0	1474043	0.492	92577
bin.41	61.34	0.176	1299388	0.284	1928
bin.42	68.41	1.565	1712449	0.388	2444
bin.43	93.81	3.21	2683374	0.632	14391
bin.44	53.91	4.31	1108182	0.609	5660
bin.45	98.38	3.225	2365716	0.596	69805
bin.46	88.7	0	1533495	0.627	193829
bin.48	73.5	2.183	1831684	0.438	57149
bin.49	96.2	0	1408924	0.349	188944
bin.5	70	6.034	4358465	0.423	46531
bin.50	54.38	0	1277387	0.406	133936
bin.51	56.03	0	1156293	0.57	7419
bin.52	59.09	8.771	2106366	0.506	6530
bin.53	97.43	0.961	2125066	0.545	79258
bin.54	99.03	0.384	4651109	0.448	112768
bin.55	81.94	1.036	1545380	0.603	9740
bin.56	98.99	0.671	2276172	0.341	114647
bin.57	99.37	0	2916829	0.551	71383
bin.58	56.14	1.754	844189	0.345	3703
bin.59	98.65	0	2666137	0.358	194751
bin.6	94.66	3.02	2676935	0.548	8080
bin.60	95.28	0	4174456	0.44	47567
bin.61	98.11	0	2689729	0.29	56242
bin.62	98.51	0	3885237	0.482	115928
bin.63	95.91	1.969	2923746	0.596	14685
bin.64	70.17	0	1163833	0.294	108975
bin.66	83.62	4.641	2483188	0.422	8676
bin.67	92.28	0	2331491	0.543	64623
bin.68	92.24	0.396	2059492	0.59	40011
bin.69	55.26	0	1824505	0.433	23782
bin.7	99.38	2.983	3248119	0.445	220856
bin.70	89.51	3.225	1546305	0.507	10090
bin.71	92.87	0	3753354	0.602	13301
bin.72	61.89	0.646	1656959	0.64	2274
bin.73	96.36	0.842	2172179	0.34	26153
bin.74	96.16	0.671	1939428	0.59	23285
bin.75	89.51	1.996	2221915	0.626	91462
bin.76	63.21	1.724	1917128	0.584	8289
bin.77	94.74	1.179	2393124	0.622	10015
bin.78	78.02	0.805	1536339	0.629	15485
bin.79	100	0.632	2740902	0.488	112067
bin.8	98.63	1.399	1912990	0.394	30557
bin.80	98.85	0.574	2872058	0.486	85807
bin.81	67.36	2.531	2373808	0.414	3405
bin.82	99.18	0	1752655	0.53	44525
bin.83	53.13	0	1177869	0.62	38651
bin.84	97.34	1.759	2820035	0.436	104383
bin.85	98.65	1.342	2861747	0.436	79512
bin.86	97.98	1.342	2304535	0.335	121413
bin.87	89.87	8.016	2660827	0.488	8985
bin.88	96.97	6.04	2711713	0.371	10558
bin.89	98.73	0.021	2042261	0.486	28515
bin.9	100	0	2409753	0.623	171710
bin.90	98.1	1.265	1781897	0.452	102005
bin.91	100	1.123	2262106	0.371	89402
bin.92	98.38	0.806	2834079	0.518	99247
bin.93	100	1.687	2510325	0.314	53475
bin.94	98.9	0.501	4391494	0.418	90678

## Sheet: Table S5
Table S5. List of relative abundances of pathways in each sample
L3-pathway	L2-pathway	GAMe1	GAMe2	GAMe3	GAMe4	CMe1	CMe2	CMe3	CMe4	CMe5	Feces
Chloroalkane and chloroalkene degradation	Xenobiotics biodegradation and metabolism	0.00289882	0.00286057	0.00269389	0.00280666	0.0039128	0.00357302	0.00381554	0.00383102	0.00361841	0.0010767
Chemical carcinogenesis	Cancer: overview	8.73786e-07	2.18826e-06	2.70262e-06	9.60996e-06	0	0	9.28438e-07	0	0	2.40496e-05
Long-term potentiation	Nervous system	1.27823e-06	2.28971e-06	4.14596e-06	5.31622e-06	6.08688e-06	5.8557e-06	3.57919e-06	2.2409e-06	4.27435e-06	6.89123e-06
C5-Branched dibasic acid metabolism	Carbohydrate metabolism	0.0167779	0.0170433	0.0182067	0.0177791	0.0143941	0.0162908	0.0144977	0.0156362	0.0150341	0.0156434
Aminoacyl-tRNA biosynthesis	Translation	0.0196766	0.0196215	0.0191479	0.0194046	0.0224129	0.0219376	0.0216013	0.0219616	0.0217224	0.0162019
Phenylpropanoid biosynthesis	Biosynthesis of other secondary metabolites	0.00184812	0.00180817	0.00222434	0.00229808	0.00184472	0.00221084	0.00257921	0.00251086	0.00218576	0.00486778
Morphine addiction	Substance dependence	2.54491e-06	5.12695e-06	4.2481e-06	3.31484e-06	5.18402e-07	1.1594e-06	2.29028e-06	3.59921e-06	3.98869e-06	3.91469e-05
Flavonoid biosynthesis	Biosynthesis of other secondary metabolites	0.000293734	0.000284247	0.000292255	0.000353244	2.10263e-05	2.15307e-05	1.41126e-05	2.73992e-05	2.00638e-05	0.00083959
Starch and sucrose metabolism	Carbohydrate metabolism	0.00980363	0.00984248	0.0102876	0.0102504	0.00958109	0.0090974	0.00972371	0.00917594	0.00964001	0.0115861
Long-term depression	Nervous system	4.5459e-06	7.7655e-06	5.45732e-06	5.11272e-06	6.92437e-06	1.1725e-05	1.3348e-05	1.07445e-05	1.67929e-05	6.32372e-05
Tetracycline biosynthesis	Metabolism of terpenoids and polyketides	0.00693328	0.00703357	0.00616431	0.00620639	0.00493187	0.00541948	0.00471456	0.00515889	0.00390555	0.00275042
Bacterial invasion of epithelial cells	Infectious disease: bacterial	5.92448e-06	8.11841e-06	4.87706e-06	5.36496e-06	8.1548e-06	1.01261e-05	4.73726e-06	9.20126e-06	6.32659e-06	2.24952e-05
Histidine metabolism	Amino acid metabolism	0.0116131	0.0116703	0.0115776	0.0116009	0.0125908	0.0111642	0.0124205	0.0126237	0.0127032	0.0104604
Propanoate metabolism	Carbohydrate metabolism	0.0073823	0.00747979	0.00737385	0.00722534	0.00746359	0.0076345	0.00730226	0.00754014	0.00700456	0.00541806
Inflammatory bowel disease (IBD)	Immune disease	3.91935e-06	7.13537e-06	2.3514e-06	4.49576e-06	4.30491e-06	5.41572e-06	5.94341e-07	4.9615e-06	2.9574e-06	2.56596e-05
Complement and coagulation cascades	Immune system	2.0088e-06	3.14495e-06	2.50085e-06	4.03241e-06	0	0	0	0	0	2.86012e-05
Synaptic vesicle cycle	Nervous system	9.8258e-06	1.50767e-05	1.15537e-05	9.42922e-06	1.91615e-05	3.24421e-05	1.36146e-05	1.45697e-05	4.67935e-05	6.06932e-05
SNARE interactions in vesicular transport	Folding, sorting and degradation	1.88392e-06	1.82497e-06	3.2249e-06	1.18179e-06	6.78973e-06	1.39198e-05	4.99946e-06	1.1738e-05	6.21923e-06	1.80541e-06
Dorso-ventral axis formation	Development and regeneration	7.90782e-07	1.36184e-06	1.08293e-06	3.96848e-07	0	4.24937e-06	4.19708e-06	0	4.17687e-06	1.64556e-05
Phosphotransferase system (PTS)	Membrane transport	0.0155711	0.0161385	0.0155554	0.0151529	0.0133284	0.0111325	0.0118596	0.0116118	0.0121717	0.0062732
Osteoclast differentiation	Development and regeneration	1.35563e-05	1.40701e-05	1.1815e-05	1.47166e-05	3.83768e-05	3.69796e-05	5.72954e-05	4.48064e-05	5.2755e-05	1.30774e-05
Alzheimer's disease	Neurodegenerative disease	0.000406952	0.0003834	0.000371618	0.000391241	0.000451337	0.000455627	0.000417946	0.000451712	0.000442761	0.000303901
Proteasome	Folding, sorting and degradation	6.86865e-05	6.64899e-05	6.04394e-05	6.85489e-05	0.000120883	0.000114305	0.000141692	0.000138109	0.00011336	1.26133e-05
Vascular smooth muscle contraction	Circulatory system	1.13004e-06	1.18614e-06	1.11815e-06	7.77242e-07	1.882e-06	5.59603e-06	6.37062e-06	2.79676e-06	5.66892e-06	9.06606e-06
Neurotrophin signaling pathway	Nervous system	4.48974e-06	5.41301e-06	3.38216e-06	5.27637e-06	2.93871e-06	4.15166e-06	4.6348e-06	2.89885e-06	1.72792e-06	3.37554e-05
Insulin secretion	Endocrine system	0	3.96795e-07	3.8246e-08	1.02846e-06	3.06898e-06	2.92648e-06	2.22344e-06	3.97206e-06	4.50069e-06	3.7939e-06
Bacterial secretion system	Membrane transport	0.00646951	0.00642518	0.00654249	0.00649267	0.00685796	0.00690435	0.00689188	0.0067722	0.00694023	0.00678728
Dopaminergic synapse	Nervous system	2.26421e-05	1.23801e-05	7.22939e-06	8.40021e-06	2.12735e-05	2.8634e-05	4.0772e-05	4.19858e-05	3.07442e-05	3.22403e-05
Porphyrin and chlorophyll metabolism	Metabolism of cofactors and vitamins	0.00423338	0.00431841	0.00452834	0.00427839	0.00668669	0.00678644	0.00665287	0.00645306	0.00730146	0.0066318
Fructose and mannose metabolism	Carbohydrate metabolism	0.0128925	0.0133424	0.0135999	0.0128088	0.0086895	0.00864338	0.00913981	0.00894656	0.00904242	0.011519
Aminobenzoate degradation	Xenobiotics biodegradation and metabolism	0.000799551	0.000807278	0.000811698	0.000856676	0.000900528	0.000827048	0.000950287	0.000881471	0.000939731	0.000758164
Glyoxylate and dicarboxylate metabolism	Carbohydrate metabolism	0.00661622	0.00672566	0.00713196	0.00684906	0.00676781	0.00726476	0.00670121	0.00682608	0.00692792	0.00831696
Carbon fixation pathways in prokaryotes	Energy metabolism	0.00798621	0.00801456	0.00790379	0.00783691	0.00835663	0.00884248	0.00813724	0.00852526	0.00811706	0.0088043
Meiosis - yeast	Cell growth and death	0.000237182	0.000246548	0.000264887	0.00024907	0.000123458	0.000136357	0.000109072	0.000110651	0.000128678	0.000301209
Pancreatic cancer	Cancer: specific types	3.8454e-06	7.07169e-06	2.45749e-06	4.41094e-06	4.22368e-06	5.31353e-06	7.2162e-06	5.32425e-06	2.9016e-06	2.51492e-05
Progesterone-mediated oocyte maturation	Endocrine system	0.0004	0.00043247	0.000422367	0.000404496	0.000519844	0.000547759	0.000465128	0.000478988	0.000574535	0.00082338
Lipopolysaccharide biosynthesis	Glycan biosynthesis and metabolism	0.00457986	0.0046211	0.00523701	0.00494576	0.00590454	0.00589153	0.00728349	0.00637447	0.00758447	0.0086147
Pentose and glucuronate interconversions	Carbohydrate metabolism	0.00675993	0.00692176	0.00716164	0.00693421	0.00690908	0.0067916	0.00648147	0.00662315	0.00684878	0.00941426
Melanoma	Cancer: specific types	1.53728e-07	5.29483e-07	9.82433e-07	3.08589e-07	8.12595e-06	4.95646e-06	8.97502e-06	4.25697e-06	4.87189e-06	2.02041e-06
Bladder cancer	Cancer: specific types	2.26356e-06	1.39814e-06	3.21822e-06	3.82578e-06	1.34009e-05	3.18443e-05	1.2951e-05	7.72239e-06	1.47298e-05	5.4357e-06
Toll-like receptor signaling pathway	Immune system	2.68166e-06	4.8821e-06	1.60885e-06	3.07605e-06	2.94546e-06	3.70549e-06	4.87985e-06	3.39471e-06	2.02348e-06	1.47691e-05
Zeatin biosynthesis	Metabolism of terpenoids and polyketides	0.00466369	0.0048707	0.00479718	0.0049577	0.00538819	0.00516868	0.00546164	0.00551671	0.00559142	0.00539276
Naphthalene degradation	Xenobiotics biodegradation and metabolism	0.00133871	0.00126826	0.0012725	0.00134528	0.00153234	0.00127026	0.0016196	0.00146535	0.00150573	0.000568443
Regulation of actin cytoskeleton	Cell motility	6.50172e-06	3.56255e-06	1.94331e-06	1.59403e-06	1.3931e-05	3.39325e-05	8.53514e-06	1.01365e-05	4.84942e-06	7.65907e-06
Base excision repair	Replication and repair	0.00866669	0.00880316	0.0083534	0.00849325	0.0102315	0.0101497	0.0103183	0.0100484	0.0102211	0.00806945
Natural killer cell mediated cytotoxicity	Immune system	6.31413e-07	9.20461e-07	2.01759e-06	1.90122e-06	1.40176e-06	2.43403e-06	3.61747e-06	6.74852e-07	1.28723e-06	9.43341e-06
Type II diabetes mellitus	Endocrine and metabolic disease	0.00186592	0.00187947	0.00192851	0.00185812	0.0016302	0.00158233	0.00153666	0.00143753	0.00145699	0.00167114
Cell cycle	Cell growth and death	9.62356e-05	9.00113e-05	9.71625e-05	9.45349e-05	2.60036e-05	1.93029e-05	9.26402e-06	1.29265e-05	1.06604e-05	1.63975e-05
Acute myeloid leukemia	Cancer: specific types	4.65842e-06	8.24532e-06	2.95344e-06	5.45486e-06	4.97456e-06	6.25816e-06	6.86794e-07	5.73329e-06	3.41744e-06	2.55102e-05
Glutamatergic synapse	Nervous system	0.00120799	0.00120044	0.00119932	0.00123018	0.00148067	0.00143507	0.00140095	0.00138984	0.00143565	0.00113365
Serotonergic synapse	Nervous system	1.9242e-05	9.82753e-06	3.73755e-06	2.77925e-06	2.53461e-06	7.25373e-06	8.97611e-06	5.86065e-06	9.43143e-06	3.35665e-05
Limonene and pinene degradation	Metabolism of terpenoids and polyketides	0.00184139	0.00190902	0.00156594	0.0017088	0.00398535	0.00355229	0.00361455	0.00378837	0.00387741	0.000786441
Pathways in cancer	Cancer: overview	0.000116345	0.00012126	0.000122844	0.000121343	0.000190995	0.000194525	0.0001924	0.00018443	0.000208259	0.000222886
Estrogen signaling pathway	Endocrine system	0.00037066	0.000400964	0.000392	0.000374686	0.000483483	0.000509352	0.00042781	0.000443349	0.000536271	0.000774355
Steroid degradation	Xenobiotics biodegradation and metabolism	3.58062e-06	2.39802e-06	5.72069e-06	3.29433e-06	6.30897e-05	7.21535e-05	3.69525e-06	7.65682e-05	0	0
Viral carcinogenesis	Cancer: overview	0.000452412	0.000454364	0.000448917	0.000453716	0.000406207	0.000386025	0.000373376	0.000351326	0.000352018	0.000432379
Nonribosomal peptide structures	Metabolism of terpenoids and polyketides	0.000110669	0.000125154	9.586e-05	0.000106943	0.000235149	0.000205598	0.000249051	0.000189861	0.000223402	0.000108962
Pyruvate metabolism	Carbohydrate metabolism	0.012576	0.0126666	0.012369	0.0124449	0.0126625	0.0127433	0.0121995	0.0124142	0.0116596	0.0102534
Atrazine degradation	Xenobiotics biodegradation and metabolism	0.00131951	0.00127996	0.00132401	0.00120057	0.00173754	0.00201416	0.00176693	0.00175389	0.00197491	0.00205886
Xylene degradation	Xenobiotics biodegradation and metabolism	0.00131489	0.0012309	0.00126496	0.0013379	0.00145958	0.00150324	0.00169139	0.00139407	0.00144396	0.00053753
DNA replication	Replication and repair	0.012589	0.0125384	0.0125362	0.0124104	0.0131231	0.0132901	0.0130082	0.0131867	0.0130269	0.0109788
Axon guidance	Development and regeneration	1.18116e-05	1.24146e-05	2.24982e-05	2.07037e-05	3.83197e-05	5.7564e-05	2.21929e-05	3.38887e-05	8.47342e-06	8.1795e-05
Primary immunodeficiency	Immune disease	0.00151191	0.00151311	0.00144395	0.00140334	0.00142827	0.00142313	0.00129544	0.00146701	0.0012182	0.00139987
Galactose metabolism	Carbohydrate metabolism	0.0154002	0.015694	0.0154972	0.0156399	0.0126364	0.0109481	0.0116962	0.011744	0.0117529	0.0121802
Tropane, piperidine and pyridine alkaloid biosynthesis	Biosynthesis of other secondary metabolites	0.0050679	0.00502709	0.00504258	0.00502745	0.00547439	0.0053265	0.00535932	0.00559419	0.00521601	0.00392733
Protein processing in endoplasmic reticulum	Folding, sorting and degradation	0.000422667	0.000441164	0.000456136	0.000454946	0.000561822	0.000524648	0.000566052	0.000513512	0.000631892	0.000829437
Melanogenesis	Endocrine system	2.64876e-06	4.66441e-06	3.40215e-06	5.17116e-06	5.0267e-06	8.20974e-06	3.16287e-06	6.41456e-06	4.79815e-06	6.74068e-05
Plant hormone signal transduction	Signal transduction	3.28479e-07	2.82843e-07	8.99664e-07	9.89068e-07	0	0	0	0	0	7.55494e-06
Pyrimidine metabolism	Nucleotide metabolism	0.010065	0.0100496	0.00982064	0.00985655	0.0106346	0.010694	0.0106326	0.0107428	0.0104342	0.00925513
Taurine and hypotaurine metabolism	Metabolism of other amino acids	0.00624481	0.00619838	0.00555757	0.00569099	0.0073017	0.00738328	0.00664762	0.00744361	0.00621888	0.00509686
Mucin type O-Glycan biosynthesis	Glycan biosynthesis and metabolism	6.98764e-06	3.00843e-06	1.43537e-05	1.40268e-05	2.6878e-05	4.72807e-05	1.36099e-05	5.32565e-05	1.26132e-05	4.14775e-05
Nitrogen metabolism	Energy metabolism	0.00660917	0.00658929	0.00653034	0.00655872	0.00813414	0.00804554	0.00765102	0.00781239	0.00782696	0.00671218
Drug metabolism - other enzymes	Xenobiotics biodegradation and metabolism	0.0148683	0.0149803	0.0145348	0.0145224	0.0164679	0.0165982	0.0163731	0.0164581	0.0161776	0.0145371
Sulfur relay system	Folding, sorting and degradation	0.00881709	0.00878521	0.0086247	0.00861214	0.0102642	0.0108578	0.0102993	0.0102562	0.0109421	0.00995499
Tyrosine metabolism	Amino acid metabolism	0.00258701	0.00251182	0.00252825	0.00257458	0.00280627	0.00259699	0.00283494	0.00279221	0.00263603	0.00173174
Nicotinate and nicotinamide metabolism	Metabolism of cofactors and vitamins	0.0101127	0.0101464	0.00989693	0.00995918	0.0103786	0.010483	0.010275	0.0106601	0.0101768	0.00930892
B cell receptor signaling pathway	Immune system	2.51198e-05	2.58062e-05	2.19653e-05	2.7382e-05	7.18398e-05	7.45664e-05	9.66208e-05	8.11079e-05	9.89647e-05	3.5634e-05
Stilbenoid, diarylheptanoid and gingerol biosynthesis	Biosynthesis of other secondary metabolites	0.000429303	0.000415439	0.000427142	0.00051628	3.07307e-05	3.14679e-05	2.06261e-05	4.00449e-05	2.9324e-05	0.00122709
Prostate cancer	Cancer: specific types	0.00033807	0.000366166	0.000355085	0.000341749	0.000441352	0.000465706	0.000387621	0.000404473	0.000486448	0.00067815
Hepatitis C	Infectious disease: viral	2.81602e-06	4.96438e-06	1.58796e-06	3.20591e-06	4.53328e-06	3.65737e-06	4.81648e-06	3.35062e-06	4.6782e-06	1.6478e-05
Other types of O-glycan biosynthesis	Glycan biosynthesis and metabolism	1.72241e-05	1.98699e-05	4.04061e-05	4.50913e-05	0.000113761	5.13333e-05	0.000158367	0.000117685	0.000291891	5.60539e-05
Calcium signaling pathway	Signal transduction	2.04274e-05	2.3827e-05	3.6252e-05	1.78629e-05	8.35208e-06	1.5776e-05	1.79851e-05	1.76426e-05	2.06159e-05	3.71155e-05
Amoebiasis	Infectious disease: parasitic	6.42871e-05	6.67224e-05	6.55769e-05	7.01797e-05	0.000178705	0.000118131	0.000163429	0.000159828	0.000184734	8.6459e-05
Parkinson's disease	Neurodegenerative disease	6.14605e-07	1.16143e-06	6.80758e-07	8.25517e-07	6.83369e-07	6.75774e-06	7.54775e-07	7.25826e-07	6.17926e-06	3.93625e-06
Toxoplasmosis	Infectious disease: parasitic	5.03202e-06	7.69842e-06	4.73006e-06	5.46878e-06	5.33572e-06	5.58454e-06	4.90985e-06	7.17578e-06	2.82075e-06	7.64802e-05
Shigellosis	Infectious disease: bacterial	3.72996e-06	7.12826e-06	2.37636e-06	3.92618e-06	3.61057e-06	4.54221e-06	5.98176e-06	4.16126e-06	2.4804e-06	2.33761e-05
Vibrio cholerae infection	Infectious disease: bacterial	2.34141e-06	2.65566e-06	1.67997e-06	1.88347e-06	4.76683e-06	1.10535e-05	5.01421e-06	4.44742e-06	1.54692e-05	9.9308e-07
TNF signaling pathway	Signal transduction	2.39367e-06	4.35277e-06	1.49868e-06	2.68712e-06	2.81846e-06	3.23698e-06	4.26286e-06	2.96549e-06	1.76764e-06	1.53068e-05
Colorectal cancer	Cancer: specific types	0	0	0	0	0	0	6.93802e-06	0	0	0
RNA degradation	Folding, sorting and degradation	0.00736041	0.00727908	0.00714883	0.00730969	0.00812447	0.00779515	0.00784423	0.00789521	0.00755642	0.00728559
Leukocyte transendothelial migration	Immune system	2.5669e-06	4.35483e-06	6.27555e-06	5.78025e-06	2.40458e-05	6.61213e-05	1.25032e-05	1.96319e-05	7.71376e-06	4.14481e-05
Circadian entrainment	Environmental adaptation	1.98712e-06	4.36198e-06	3.35159e-06	3.51814e-06	3.17947e-06	3.55115e-06	3.79853e-06	6.40152e-06	7.18357e-06	3.39969e-05
Insulin signaling pathway	Endocrine system	0.000893293	0.000900238	0.000993295	0.000928106	0.00082818	0.000870762	0.000822456	0.000773427	0.000864556	0.00126695
Betalain biosynthesis	Biosynthesis of other secondary metabolites	0.000728441	0.000650558	0.000850089	0.000813054	0.00160077	0.00117409	0.00189928	0.00157212	0.00159997	0.000168475
Various types of N-glycan biosynthesis	Glycan biosynthesis and metabolism	8.54783e-06	7.07383e-06	6.72615e-06	8.89945e-06	2.8359e-05	2.35626e-05	3.04206e-05	3.00728e-05	3.56084e-05	3.7317e-05
Glycerolipid metabolism	Lipid metabolism	0.00532665	0.00543862	0.00522	0.00512358	0.00595938	0.00586232	0.00565538	0.00596331	0.00570291	0.00421484
Protein export	Folding, sorting and degradation	0.0137656	0.0136938	0.0139218	0.0138589	0.0143137	0.0142959	0.0146267	0.014374	0.0147057	0.0136338
Hippo signaling pathway	Signal transduction	3.5175e-06	1.8389e-06	6.31826e-06	7.80369e-06	1.8428e-05	6.72337e-06	2.17252e-05	1.76961e-05	4.46735e-05	2.86967e-05
Benzoate degradation	Xenobiotics biodegradation and metabolism	0.00143074	0.00137654	0.00145087	0.0014694	0.00163146	0.00167147	0.00180192	0.00167284	0.00176052	0.000977291
Ascorbate and aldarate metabolism	Carbohydrate metabolism	0.00680082	0.00683091	0.00676122	0.00670328	0.00428758	0.00368312	0.00366263	0.00417118	0.00385255	0.00295206
Streptomycin biosynthesis	Biosynthesis of other secondary metabolites	0.012847	0.0126484	0.0134512	0.0131693	0.0105963	0.0108864	0.0111823	0.0107204	0.0113454	0.0158657
Wnt signaling pathway	Signal transduction	5.08817e-06	3.33106e-06	4.52451e-06	6.51671e-06	5.9038e-06	6.40312e-06	7.45902e-06	2.48054e-06	7.72399e-06	5.29665e-05
Prolactin signaling pathway	Endocrine system	0.000698311	0.000713921	0.000741983	0.000699335	0.000635998	0.000577046	0.00064464	0.000603574	0.000611485	0.000451036
D-Alanine metabolism	Metabolism of other amino acids	0.0224566	0.0224312	0.0218746	0.0221166	0.0237465	0.0231387	0.0236459	0.0233096	0.0234538	0.0168814
Lysosome	Transport and catabolism	0.00078207	0.000764093	0.000767711	0.000852366	0.000232908	0.000268411	0.000250698	0.000232914	0.000249048	0.00163348
Epstein-Barr virus infection	Infectious disease: viral	5.24948e-06	4.4946e-06	4.13905e-06	4.89583e-06	2.34269e-06	2.02086e-06	6.19808e-06	2.48543e-06	3.39081e-06	6.16969e-05
Cell adhesion molecules (CAMs)	Signaling molecules and interaction	2.08213e-05	1.71028e-05	2.14733e-05	1.08868e-05	5.48665e-06	7.36254e-06	9.69592e-06	1.01176e-05	9.64923e-06	3.57643e-05
Butirosin and neomycin biosynthesis	Biosynthesis of other secondary metabolites	0.000187822	0.000195798	0.000289193	0.000168371	6.66098e-05	0.000119254	0.000122931	0.000101239	0.000135415	0.000523558
Proximal tubule bicarbonate reclamation	Excretory system	0.0012486	0.00119825	0.00115866	0.00125178	0.00114334	0.000992769	0.00115554	0.00108363	0.00138371	0.00154405
Glutathione metabolism	Metabolism of other amino acids	0.0057178	0.00575268	0.00547286	0.00542919	0.00598603	0.00587151	0.006506	0.00650726	0.00574156	0.00423336
Cytokine-cytokine receptor interaction	Signaling molecules and interaction	5.59011e-07	5.88314e-07	2.15483e-06	2.61833e-06	7.16337e-06	1.33507e-06	9.23052e-06	7.56794e-06	1.87002e-05	1.63265e-06
Phototransduction	Sensory system	1.71699e-06	2.46409e-07	5.22515e-07	5.7444e-07	5.50054e-06	9.22647e-06	6.8347e-05	3.16975e-06	6.34834e-05	0.000205915
NF-kappa B signaling pathway	Signal transduction	1.51725e-05	1.54888e-05	1.17909e-05	1.52841e-05	4.33289e-05	4.18788e-05	5.97857e-05	5.15274e-05	6.01871e-05	1.39913e-05
Oxidative phosphorylation	Energy metabolism	0.00347682	0.00355228	0.00352708	0.00343888	0.00325585	0.00339525	0.00322425	0.00326727	0.00340245	0.0041964
Fatty acid degradation	Lipid metabolism	0.00292606	0.00290045	0.00284028	0.00296274	0.00419967	0.00396767	0.0043369	0.00416093	0.00436483	0.00289408
Drug metabolism - cytochrome P450	Xenobiotics biodegradation and metabolism	0.000699298	0.000640317	0.000632848	0.000677369	0.000963656	0.000658912	0.00104486	0.000982413	0.00100866	0.000551986
Other glycan degradation	Glycan biosynthesis and metabolism	0.0124192	0.0124262	0.0126897	0.0137404	0.00364869	0.00417229	0.00473832	0.00430234	0.00404626	0.026062
Tryptophan metabolism	Amino acid metabolism	0.000978185	0.000986773	0.000880876	0.000909398	0.00171455	0.00173745	0.0017184	0.00179895	0.00166841	0.000727775
Renin-angiotensin system	Endocrine system	0.000290405	0.000313324	0.000194756	0.000239939	0.00076854	0.000438756	0.000509945	0.000562756	0.000678982	2.37063e-06
Gastric acid secretion	Digestive system	4.55631e-06	7.49472e-06	7.96841e-06	7.88482e-06	4.066e-05	0.00010694	2.19507e-05	3.31523e-05	1.48421e-05	5.59706e-05
Fatty acid biosynthesis	Lipid metabolism	0.0150415	0.0150416	0.0141981	0.014526	0.0136247	0.0137827	0.0136903	0.0135448	0.0129499	0.0130984
Adipocytokine signaling pathway	Endocrine system	0.000850682	0.00084959	0.000868595	0.000956662	0.00113613	0.00103267	0.00127555	0.00112345	0.00125506	0.00166928
Lysine degradation	Amino acid metabolism	0.00118591	0.00119783	0.00119439	0.00118324	0.0017877	0.0019218	0.00179806	0.00185346	0.00190488	0.00159455
Glycosaminoglycan degradation	Glycan biosynthesis and metabolism	0.00421816	0.00424033	0.00419846	0.00472415	0.000639743	0.000819893	0.000756095	0.000730767	0.000633017	0.00978798
Thyroid hormone synthesis	Endocrine system	0.000763063	0.000779255	0.000736041	0.000753878	0.000809247	0.000683402	0.000963322	0.000885768	0.0007178	0.000197262
Chemokine signaling pathway	Immune system	2.63891e-06	4.59117e-06	2.49314e-06	3.11601e-06	2.72358e-06	4.38556e-06	2.30344e-06	3.88133e-06	2.65582e-06	3.20048e-05
Penicillin and cephalosporin biosynthesis	Biosynthesis of other secondary metabolites	0.0016172	0.00161859	0.00144488	0.00163798	0.00112465	0.000710953	0.000770731	0.000805941	0.000865196	0.00112173
Photosynthesis	Energy metabolism	0.00578727	0.00592211	0.00592615	0.00577066	0.00620715	0.00601256	0.00624832	0.0059465	0.0064856	0.00595463
Leishmaniasis	Infectious disease: parasitic	3.63939e-06	6.6257e-06	2.18344e-06	4.17464e-06	3.99742e-06	5.02888e-06	5.51888e-07	4.60711e-06	2.74616e-06	2.00437e-05
Gap junction	Cellular community - eukaryotes	2.48055e-06	5.0243e-06	3.36655e-06	3.40138e-06	2.95743e-06	3.44906e-06	2.62048e-06	5.30414e-06	3.12943e-06	4.38664e-05
Renal cell carcinoma	Cancer: specific types	0.000101421	8.7423e-05	0.000109007	0.000119932	0.000304064	0.000273769	0.000381584	0.000330119	0.00033074	4.84687e-05
Non-small cell lung cancer	Cancer: specific types	7.25518e-05	6.87059e-05	6.17828e-05	7.23453e-05	6.05014e-06	9.30266e-06	3.08887e-05	2.61485e-06	2.4938e-06	0.000105316
Lipoic acid metabolism	Metabolism of cofactors and vitamins	0.00714099	0.00672142	0.00716695	0.00670342	0.00202574	0.00224648	0.00328288	0.00217436	0.00166505	0.0105696
mTOR signaling pathway	Signal transduction	8.44818e-06	8.13817e-06	1.76253e-05	2.40109e-05	4.3454e-05	7.1569e-05	5.41413e-05	3.64803e-05	4.66437e-05	1.58553e-07
Polyketide sugar unit biosynthesis	Metabolism of terpenoids and polyketides	0.0039658	0.00388506	0.00413282	0.00418369	0.00308099	0.00315338	0.00357137	0.00319826	0.00364267	0.00546329
TGF-beta signaling pathway	Signal transduction	8.63962e-06	1.44869e-05	2.7254e-05	3.31872e-05	7.91312e-05	5.41037e-05	0.000104896	8.86144e-05	0.000205956	0.000112093
Carbon fixation in photosynthetic organisms	Energy metabolism	0.0182164	0.0182997	0.0183568	0.0180621	0.0180766	0.0178732	0.0177345	0.0181202	0.0179074	0.0171126
Folate biosynthesis	Metabolism of cofactors and vitamins	0.0113864	0.0114853	0.0113978	0.0113189	0.0107451	0.0101534	0.0109829	0.0109828	0.010568	0.00982046
Endocrine and other factor-regulated calcium reabsorption	Excretory system	1.23316e-05	1.72788e-05	8.95381e-06	9.44298e-06	1.16119e-05	1.93223e-05	5.43506e-06	6.98616e-06	6.49067e-06	6.39397e-05
Carbohydrate digestion and absorption	Digestive system	0.000998327	0.00100585	0.00112567	0.00101169	0.000785462	0.000848101	0.000986343	0.000971985	0.000802069	0.00168349
RNA transport	Translation	0.000658902	0.000674385	0.0006412	0.000621544	0.000670713	0.000687798	0.000654257	0.000676181	0.000681853	0.000608863
Valine, leucine and isoleucine biosynthesis	Amino acid metabolism	0.030148	0.0300308	0.0317124	0.0313394	0.0263861	0.0282774	0.0242384	0.0267624	0.0250769	0.0265265
Arachidonic acid metabolism	Lipid metabolism	0.000897049	0.000920088	0.000747947	0.000759018	0.00126039	0.00130266	0.00112312	0.0014203	0.000997831	0.00030421
Amino sugar and nucleotide sugar metabolism	Carbohydrate metabolism	0.0102775	0.0103193	0.010314	0.0103223	0.00959721	0.00920961	0.00935534	0.00918157	0.00940787	0.010034
Bile secretion	Digestive system	7.64563e-07	0	2.32672e-07	2.55793e-07	0	0	2.34457e-05	0	0	0
Jak-STAT signaling pathway	Signal transduction	4.73417e-08	0	8.64423e-08	9.50324e-08	0	0	0	0	0	3.97516e-07
VEGF signaling pathway	Signal transduction	2.47017e-06	2.73681e-06	5.62542e-06	4.56708e-06	2.2688e-06	9.35782e-06	1.11856e-05	4.1686e-06	8.74639e-06	5.01361e-06
Glycerophospholipid metabolism	Lipid metabolism	0.00397086	0.00401355	0.00384362	0.00382873	0.00426545	0.00442311	0.00437147	0.00434684	0.00435794	0.00430608
MicroRNAs in cancer	Cancer: overview	0.000300241	0.000291728	0.000291987	0.000303226	0.000184377	0.000180219	0.000169011	0.000165229	0.00018041	0.00033704
Arrhythmogenic right ventricular cardiomyopathy (ARVC)	Human Diseases	7.09114e-07	2.38693e-06	7.84926e-07	1.30595e-06	2.25126e-05	1.65208e-05	1.26793e-05	1.82363e-05	1.10173e-05	3.25518e-05
Pertussis	Infectious disease: bacterial	0.000240184	0.000235868	0.000286105	0.000292756	2.23817e-05	2.47942e-05	2.18287e-05	2.13928e-05	1.3297e-05	0.000772096
Cocaine addiction	Substance dependence	4.31658e-05	2.71299e-05	8.17685e-06	1.07995e-05	5.89093e-06	7.41098e-06	8.13309e-07	1.21882e-05	4.04697e-06	8.82585e-05
Peptidoglycan biosynthesis	Glycan biosynthesis and metabolism	0.0195568	0.0195125	0.0191225	0.0194458	0.0206346	0.0210327	0.0203766	0.0204751	0.0205678	0.0183538
Adherens junction	Cellular community - eukaryotes	1.07289e-05	2.73543e-06	5.84782e-07	1.60723e-07	5.40002e-07	1.76628e-06	5.8748e-06	9.33545e-07	2.62648e-06	5.7107e-06
PPAR signaling pathway	Endocrine system	0.00131447	0.00133244	0.0012618	0.00140183	0.00198485	0.00186693	0.00200226	0.00183638	0.00201528	0.001857
Isoquinoline alkaloid biosynthesis	Biosynthesis of other secondary metabolites	0.00156009	0.00151697	0.00146195	0.00142477	0.00182467	0.0018643	0.00157241	0.00188408	0.00163144	0.00109306
Aldosterone-regulated sodium reabsorption	Excretory system	2.94961e-06	3.80973e-06	4.94203e-06	3.12027e-06	1.57041e-06	0	1.73451e-06	0	0	8.99398e-07
Metabolism of xenobiotics by cytochrome P450	Xenobiotics biodegradation and metabolism	0.000422946	0.000413388	0.000421817	0.000451579	0.000642438	0.000439275	0.000696573	0.000654942	0.000672439	0.000367991
GnRH signaling pathway	Endocrine system	1.74009e-06	9.96013e-07	1.71545e-06	1.18908e-06	2.76027e-06	9.67219e-06	1.50096e-05	4.10192e-06	8.31441e-06	2.44954e-05
Focal adhesion	Cellular community - eukaryotes	2.12192e-06	3.07754e-06	1.8088e-06	1.68881e-06	2.09455e-06	4.05573e-06	5.87352e-06	3.38254e-06	2.42158e-06	3.57665e-05
Ubiquitin mediated proteolysis	Folding, sorting and degradation	1.31665e-06	6.89952e-07	1.26908e-06	2.442e-07	1.0186e-06	3.81625e-06	1.21852e-06	2.33697e-06	6.85243e-06	1.41735e-05
Phenylalanine metabolism	Amino acid metabolism	0.00280757	0.00277307	0.00288554	0.00284699	0.00301096	0.00319245	0.00312506	0.0032297	0.00312681	0.00291204
Amyotrophic lateral sclerosis (ALS)	Neurodegenerative disease	6.16877e-05	4.03615e-05	5.45729e-05	4.44009e-05	1.32807e-05	1.28423e-05	5.14612e-05	9.58551e-06	8.64008e-06	0.000111159
Methane metabolism	Energy metabolism	0.00397644	0.00399859	0.00409949	0.00396275	0.00395786	0.00422107	0.00392232	0.00405594	0.00400063	0.0041763
Homologous recombination	Replication and repair	0.0155547	0.015669	0.0151679	0.0152311	0.0165635	0.0166079	0.0164048	0.016452	0.0164628	0.0138157
Prion diseases	Neurodegenerative disease	4.51075e-05	2.25529e-05	3.31416e-06	3.5525e-06	6.32561e-06	7.02149e-06	1.01505e-05	5.87749e-06	3.68413e-06	0.000129297
Glycosphingolipid biosynthesis - ganglio series	Glycan biosynthesis and metabolism	0.00316962	0.00319431	0.00313186	0.0035496	0.000376782	0.000480442	0.000491574	0.000450854	0.000393604	0.00734037
Biosynthesis of ansamycins	Metabolism of terpenoids and polyketides	0.00448874	0.00449934	0.00431947	0.00450314	0.00466263	0.00447724	0.00456572	0.00466685	0.00447285	0.00302787
Glycolysis / Gluconeogenesis	Carbohydrate metabolism	0.0131862	0.0131454	0.0131098	0.0130247	0.012757	0.0118177	0.0118738	0.0118903	0.0120161	0.00984185
Styrene degradation	Xenobiotics biodegradation and metabolism	0.000444039	0.000424811	0.000616653	0.000643472	0.00145478	0.00168035	0.00176431	0.00158888	0.00178223	0.000214547
Retinol metabolism	Metabolism of cofactors and vitamins	0.000489062	0.000485231	0.000489513	0.00052858	0.000516966	0.000359918	0.000563535	0.000527428	0.000540762	0.000449131
Salivary secretion	Digestive system	0	4.43872e-07	4.27837e-08	2.35176e-07	2.80706e-06	3.27369e-06	2.48723e-06	1.55724e-06	2.97031e-06	3.81597e-06
Notch signaling pathway	Signal transduction	2.42457e-05	2.14931e-05	1.72452e-05	2.52744e-05	5.99612e-06	1.67629e-06	1.01763e-05	0	1.48292e-05	0.000331655
Maturity onset diabetes of the young	Endocrine and metabolic disease	0	0	4.15844e-07	0	0	2.44764e-06	1.08788e-05	0	0	4.98866e-07
Selenocompound metabolism	Metabolism of other amino acids	0.0135451	0.0137071	0.0133572	0.0136984	0.0161239	0.0151506	0.0158772	0.0154587	0.016031	0.0103322
Fluorobenzoate degradation	Xenobiotics biodegradation and metabolism	3.78175e-07	1.49066e-07	3.49422e-06	9.4495e-06	0	2.03217e-06	0	0	0	2.20539e-05
Nitrotoluene degradation	Xenobiotics biodegradation and metabolism	0.00186718	0.00176045	0.00220838	0.00181079	0.00221018	0.00328333	0.00179474	0.00226403	0.00207197	0.00267197
ABC transporters	Membrane transport	0.00555534	0.00545043	0.00554614	0.00557859	0.00640325	0.00635055	0.00664151	0.00637507	0.00668703	0.00448009
Legionellosis	Infectious disease: bacterial	0.00180681	0.0017187	0.00168768	0.00172219	0.00189881	0.00191894	0.00191972	0.00191944	0.00177243	0.00213127
Tight junction	Cellular community - eukaryotes	6.1312e-06	8.76189e-06	1.19707e-05	1.44142e-05	2.17896e-05	5.34194e-06	3.21063e-05	1.98445e-05	4.25034e-05	4.73365e-05
Cell cycle - Caulobacter	Cell growth and death	0.0151695	0.0153137	0.0154072	0.0152938	0.0163091	0.0167159	0.0167732	0.0166315	0.016787	0.0163265
Degradation of aromatic compounds	Global and overview maps	0.000688753	0.000656413	0.000679887	0.000717091	0.000814691	0.000709457	0.000887827	0.000784124	0.000827109	0.000425145
Primary bile acid biosynthesis	Lipid metabolism	0.000735601	0.000745486	0.000753811	0.000757143	0.000132404	7.93423e-05	0.00017212	0.000107553	1.75543e-05	0.00049191
Spliceosome	Transcription	1.28682e-05	8.1439e-06	8.37422e-06	8.42023e-06	4.30559e-06	2.55513e-06	8.76631e-06	3.99602e-06	6.17564e-06	2.74377e-05
N-Glycan biosynthesis	Glycan biosynthesis and metabolism	0.00011682	0.000122879	0.000126882	0.000128099	7.84552e-05	6.63469e-05	0.000134656	9.73355e-05	0.000154382	0.00035028
Biosynthesis of unsaturated fatty acids	Lipid metabolism	0.00293694	0.0028792	0.00273009	0.0028539	0.00315286	0.00305295	0.00321955	0.00321751	0.0030259	0.00254493
Nucleotide excision repair	Replication and repair	0.00782326	0.00790512	0.00744362	0.00755713	0.00957859	0.00989368	0.00959916	0.00967665	0.00931531	0.00723895
Salmonella infection	Infectious disease: bacterial	0.000271081	0.000200714	0.000158273	0.000184676	0.000441956	0.000343528	0.000418551	0.000406774	0.000464417	0.000491448
Proteoglycans in cancer	Cancer: overview	0.000251424	0.000254697	0.000237412	0.00023923	0.000286364	0.000305563	0.000279976	0.000293462	0.000258519	0.000276685
Apoptosis	Cell growth and death	7.3381e-05	7.74616e-05	7.72077e-05	8.40166e-05	1.12601e-05	1.4606e-05	8.10741e-06	9.91627e-06	7.73267e-06	0.000408851
Oocyte meiosis	Cell growth and death	0.00013575	0.000126633	0.000137642	0.000135316	3.87905e-05	2.7794e-05	1.23801e-05	1.79795e-05	1.7725e-05	1.17728e-05
Phosphonate and phosphinate metabolism	Metabolism of other amino acids	0.00100094	0.00107206	0.00113542	0.00109813	0.00033915	0.000353712	0.0004173	0.000351566	0.000301669	0.00140545
Hedgehog signaling pathway	Signal transduction	0.000115811	0.00011018	0.000117563	0.000117755	0.000305869	0.000236088	0.000331548	0.000306726	0.000344707	2.79609e-05
Caprolactam degradation	Xenobiotics biodegradation and metabolism	0.000122139	0.000100584	0.00015218	0.000188267	0.000574668	0.000811063	0.000732749	0.000704661	0.000514758	0.000120163
2-Oxocarboxylic acid metabolism	Global and overview maps	0.0122306	0.0123004	0.0126679	0.0126107	0.012064	0.0122452	0.0111595	0.0119011	0.0114696	0.0112555
Mismatch repair	Replication and repair	0.0164038	0.0163763	0.0157625	0.0157629	0.0172765	0.0177398	0.0174643	0.0178845	0.0172537	0.013864
Carbon metabolism	Global and overview maps	0.00897826	0.00898519	0.00908385	0.00892435	0.00884773	0.00913711	0.00869664	0.00887555	0.0087341	0.00892745
One carbon pool by folate	Metabolism of cofactors and vitamins	0.0174027	0.0175491	0.0171206	0.0169189	0.0190445	0.0196972	0.0191086	0.0196164	0.0195675	0.0184174
Bisphenol degradation	Xenobiotics biodegradation and metabolism	0.000835474	0.00086443	0.000870513	0.00088231	0.000503428	0.000635529	0.000882853	0.000724796	0.000649736	0.000317197
Vitamin B6 metabolism	Metabolism of cofactors and vitamins	0.0143373	0.0143626	0.0147529	0.0146835	0.0167519	0.0159641	0.0166785	0.0166666	0.0173298	0.0141984
Alanine, aspartate and glutamate metabolism	Amino acid metabolism	0.0180612	0.0181594	0.0179166	0.0180741	0.0195333	0.019098	0.0189075	0.0187286	0.0187942	0.0171531
Phagosome	Transport and catabolism	7.63675e-07	5.07788e-07	6.73633e-07	5.55921e-07	2.4085e-06	5.27935e-06	3.72635e-06	3.89921e-06	9.5751e-06	3.56145e-06
Ovarian steroidogenesis	Endocrine system	9.99718e-07	8.60828e-07	1.04309e-06	2.86686e-07	0	7.67444e-06	1.0612e-05	3.95482e-06	8.29786e-06	3.28476e-06
Influenza A	Infectious disease: viral	3.55038e-06	4.92699e-06	3.28454e-06	5.04508e-06	2.68576e-06	3.96732e-06	4.24529e-06	2.50152e-06	2.18152e-06	3.15097e-05
Alcoholism	Substance dependence	1.75182e-05	8.0475e-06	2.29814e-06	2.15368e-06	0	0	0	2.50189e-06	0	2.72119e-05
Non-homologous end-joining	Replication and repair	0.000116359	0.000201381	7.35326e-05	6.67599e-05	0.000388323	0.000454928	0.000419376	0.000489348	0.000377077	3.71211e-06
African trypanosomiasis	Infectious disease: parasitic	0.000101536	8.31999e-05	9.68968e-05	0.000106948	0.000155071	0.000158791	0.000197519	0.000188207	0.000195697	1.76598e-05
Basal cell carcinoma	Cancer: specific types	7.91868e-07	5.19661e-07	7.76496e-07	2.3657e-06	3.83617e-06	8.1068e-06	1.40095e-06	2.85511e-06	3.25314e-06	4.75497e-05
Viral myocarditis	Cardiovascular disease	5.37186e-06	7.85191e-06	1.09213e-05	1.70403e-05	7.34505e-05	3.72194e-05	8.38946e-05	5.58716e-05	8.83295e-05	6.50019e-05
Vibrio cholerae pathogenic cycle	Cellular community - prokaryotes	0.00139717	0.00134519	0.00132554	0.00134995	0.00119386	0.00115491	0.00129516	0.00114176	0.00140803	0.0016351
Phototransduction - fly	Sensory system	0	1.45491e-06	1.40235e-07	3.34243e-06	9.2009e-06	1.07304e-05	8.1526e-06	5.10428e-06	9.73601e-06	1.25079e-05
Tuberculosis	Infectious disease: bacterial	0.00159734	0.0015523	0.00153688	0.00157349	0.00173412	0.00162496	0.00162457	0.00167309	0.00151986	0.00108123
T cell receptor signaling pathway	Immune system	3.08691e-06	5.39081e-06	3.49076e-06	4.71784e-06	4.09881e-06	5.82701e-06	3.98983e-06	3.78326e-06	3.14006e-06	2.29569e-05
Cell cycle - yeast	Cell growth and death	8.74604e-05	8.26989e-05	8.97961e-05	8.57957e-05	2.67998e-05	2.21778e-05	1.15141e-05	1.53893e-05	1.61176e-05	1.36456e-05
Regulation of autophagy	Transport and catabolism	1.46982e-05	1.57859e-05	3.08837e-05	3.96809e-05	7.4767e-05	0.000126098	9.34095e-05	6.42748e-05	8.21818e-05	8.15368e-06
Fc gamma R-mediated phagocytosis	Immune system	0	0	2.20257e-07	2.42144e-07	3.47798e-06	7.05124e-06	4.7627e-06	2.6723e-06	5.0972e-06	1.6399e-05
RIG-I-like receptor signaling pathway	Immune system	5.59762e-06	8.33872e-06	3.90674e-06	4.41094e-06	4.22368e-06	6.97166e-06	6.99752e-06	4.86789e-06	2.9016e-06	4.53639e-05
Biosynthesis of amino acids	Global and overview maps	0.0200692	0.0202169	0.0203741	0.0203739	0.0213074	0.0207326	0.0209331	0.0209306	0.021262	0.0180071
Butanoate metabolism	Carbohydrate metabolism	0.00523569	0.00513295	0.0054764	0.00542364	0.00417521	0.00477424	0.00433694	0.00431071	0.00433993	0.00464004
Lysine biosynthesis	Amino acid metabolism	0.012088	0.0121639	0.0120288	0.0123952	0.0140262	0.0137982	0.0144573	0.0135045	0.014159	0.0121385
Citrate cycle (TCA cycle)	Carbohydrate metabolism	0.00782711	0.00782835	0.00834016	0.00809872	0.00680442	0.00776871	0.00668524	0.00709432	0.00671169	0.0098588
Cytosolic DNA-sensing pathway	Immune system	7.01985e-06	8.68817e-06	4.98365e-06	6.9736e-06	4.47711e-06	5.63234e-06	6.18115e-07	5.15996e-06	3.07569e-06	2.2449e-05
Ribosome biogenesis in eukaryotes	Translation	0.000553068	0.000549582	0.00052277	0.000526296	0.000563293	0.000556268	0.000554702	0.000576124	0.000510154	0.000508533
HIF-1 signaling pathway	Signal transduction	0.00200548	0.0019439	0.00195088	0.00194892	0.00186181	0.00177924	0.00177404	0.00183661	0.00172576	0.00149628
Chronic myeloid leukemia	Cancer: specific types	3.6777e-06	6.50946e-06	2.33167e-06	4.30647e-06	3.92729e-06	4.94065e-06	5.42206e-07	4.52628e-06	2.69798e-06	2.01396e-05
Neuroactive ligand-receptor interaction	Signaling molecules and interaction	2.2207e-05	2.40788e-05	2.9973e-05	2.02681e-05	8.67154e-06	1.3473e-05	2.26698e-05	1.29743e-05	1.55801e-05	5.08925e-05
Biosynthesis of siderophore group nonribosomal peptides	Metabolism of terpenoids and polyketides	0.000279404	0.000201979	0.000159608	0.000184605	5.58023e-05	0.000171532	1.64542e-05	0.000111589	1.78985e-05	0.000318004
Sphingolipid metabolism	Lipid metabolism	0.00405091	0.00400448	0.00423577	0.00440022	0.00147765	0.0016523	0.00191656	0.00175545	0.00168416	0.0075916
D-Glutamine and D-glutamate metabolism	Amino acid metabolism	0.0238278	0.0239077	0.0229868	0.0238999	0.0270344	0.0262169	0.0266858	0.0258827	0.0270014	0.024234
alpha-Linolenic acid metabolism	Lipid metabolism	4.37372e-05	4.19152e-05	5.91143e-05	4.73154e-05	1.66849e-05	5.7318e-05	4.50673e-05	4.43293e-05	5.85539e-05	8.16868e-05
Two-component system	Signal transduction	0.00255367	0.00247533	0.00246167	0.00241933	0.00266721	0.00273093	0.00272093	0.0026008	0.00272776	0.00282201
Pancreatic secretion	Digestive system	1.1219e-06	1.42198e-06	5.09515e-07	1.04647e-06	3.21512e-06	3.06583e-06	2.32931e-06	4.1612e-06	4.71501e-06	4.17935e-06
Small cell lung cancer	Cancer: specific types	3.30307e-06	5.84465e-06	2.25721e-06	3.77371e-06	6.43344e-06	7.62779e-06	1.84186e-06	6.77571e-06	3.69705e-06	6.36912e-05
Biotin metabolism	Metabolism of cofactors and vitamins	0.016113	0.0162452	0.0160009	0.0162149	0.0155192	0.0153852	0.0160141	0.0157857	0.0163042	0.018138
Toluene degradation	Xenobiotics biodegradation and metabolism	0.000683906	0.000681389	0.000768356	0.000769858	0.000347481	0.000455515	0.000444304	0.000433881	0.000361837	0.00144065
Amphetamine addiction	Substance dependence	3.13951e-05	1.09863e-05	3.95129e-06	4.74627e-06	1.95223e-06	1.09154e-06	0	0	0	1.33483e-06
Hepatitis B	Infectious disease: viral	6.12149e-06	4.39844e-06	3.36422e-06	4.27196e-06	2.01671e-06	3.32881e-06	3.34116e-06	2.6063e-06	1.65439e-06	3.85688e-05
Staphylococcus aureus infection	Infectious disease: bacterial	0.00110763	0.00104353	0.00086606	0.000875312	0.000565676	0.000551392	0.000560274	0.0006835	0.000415802	0.000291887
Endocytosis	Transport and catabolism	8.19435e-06	1.12807e-05	1.27807e-05	1.46131e-05	2.88834e-05	2.78358e-05	3.87413e-05	3.75188e-05	6.16034e-05	7.89849e-05
Phenylalanine, tyrosine and tryptophan biosynthesis	Amino acid metabolism	0.00962837	0.00981823	0.00996928	0.00987001	0.0111589	0.0110636	0.0113927	0.011152	0.0116869	0.00995585
Glioma	Cancer: specific types	0	0	0	1.02863e-06	0	0	0	0	0	0
mRNA surveillance pathway	Translation	2.2119e-06	4.04933e-06	3.27948e-06	4.5362e-06	5.91631e-06	8.43453e-07	0	0	3.49892e-06	4.21723e-05
Taste transduction	Sensory system	1.7138e-06	2.21356e-06	3.91158e-06	8.60059e-07	0	0	0	0	0	9.38502e-07
Fat digestion and absorption	Digestive system	1.16696e-06	1.00484e-06	1.00857e-05	7.10567e-06	3.40201e-05	4.93305e-05	4.21169e-05	5.17041e-05	4.64343e-05	9.11706e-06
Mineral absorption	Digestive system	0.000472518	0.000459773	0.000433678	0.000456748	0.000109102	8.66467e-05	7.96651e-05	0.000101976	6.19297e-05	5.06011e-05
Bacterial chemotaxis	Cell motility	0.00333503	0.00235449	0.00209776	0.00206129	0.00217076	0.00245174	0.00314992	0.00220869	0.00374776	0.00922727
Ras signaling pathway	Signal transduction	1.68794e-06	2.78065e-06	1.43511e-06	1.72944e-06	3.40927e-06	4.83962e-06	7.17595e-06	3.76834e-06	4.17563e-06	1.52232e-05
Synthesis and degradation of ketone bodies	Lipid metabolism	0.00359627	0.00357136	0.00391686	0.00380258	0.00418302	0.00440013	0.00490015	0.00445836	0.00476505	0.00274077
Collecting duct acid secretion	Excretory system	9.91977e-07	2.44046e-06	1.16439e-06	8.53399e-07	1.43005e-05	2.66525e-05	1.50426e-05	1.33423e-05	4.64076e-05	2.17288e-06
Geraniol degradation	Metabolism of terpenoids and polyketides	0.000132004	0.000103249	0.000163594	0.000169178	0.000420003	0.000652034	0.000368064	0.000505137	0.000358236	7.42227e-05
Ribosome	Translation	0.0155633	0.0154495	0.015843	0.0157512	0.0160403	0.0152565	0.0157224	0.0157305	0.0162204	0.0141591
Antigen processing and presentation	Immune system	0.000575053	0.000618129	0.000605935	0.000579928	0.000749945	0.000788763	0.000661038	0.000684812	0.000827286	0.00114883
Huntington's disease	Neurodegenerative disease	0.000155693	0.000132413	0.000123962	0.000137418	9.23558e-05	7.79127e-05	7.45994e-05	7.96747e-05	7.39229e-05	0.00014672
Type I diabetes mellitus	Endocrine and metabolic disease	0.00308552	0.00288687	0.00292728	0.00301831	0.00315261	0.00302414	0.00304214	0.0030572	0.0026391	0.00235254
MAPK signaling pathway - yeast	Signal transduction	0.000806319	0.000786463	0.000799409	0.000770705	0.000747964	0.000815742	0.000679992	0.000791	0.000776474	0.000752134
Inositol phosphate metabolism	Carbohydrate metabolism	0.0024048	0.00238719	0.00278132	0.00238504	0.00195525	0.00231477	0.00203223	0.00208207	0.0022366	0.00295883
Thiamine metabolism	Metabolism of cofactors and vitamins	0.0191551	0.0192553	0.018877	0.0187939	0.0188977	0.0200619	0.0190426	0.0193713	0.019407	0.0193238
Glycosylphosphatidylinositol(GPI)-anchor biosynthesis	Glycan biosynthesis and metabolism	9.03589e-06	9.0544e-06	8.51561e-06	5.51422e-06	9.9113e-06	1.10833e-05	2.25943e-05	2.2846e-05	1.45256e-05	2.21156e-05
Thyroid cancer	Human Diseases	0	0	0	0	0	0	0	0	0	4.7977e-06
Arginine and proline metabolism	Amino acid metabolism	0.00695611	0.00699192	0.0068564	0.00698637	0.00914391	0.00859688	0.00879792	0.00866858	0.00925215	0.00720918
Glycosphingolipid biosynthesis - lacto and neolacto series	Glycan biosynthesis and metabolism	4.33036e-07	0	0	0	0	0	0	0	0	5.21701e-06
Dioxin degradation	Xenobiotics biodegradation and metabolism	0.00167486	0.00157058	0.00161249	0.00169651	0.00180804	0.00186711	0.00197229	0.00169372	0.00177325	0.000683099
Ubiquinone and other terpenoid-quinone biosynthesis	Metabolism of cofactors and vitamins	0.00200016	0.002001	0.00214438	0.00206142	0.00132684	0.00169121	0.0014624	0.00158708	0.00124508	0.00313066
ECM-receptor interaction	Signaling molecules and interaction	5.08156e-06	7.00847e-06	4.49081e-06	4.19291e-06	4.64163e-06	7.39547e-06	1.56305e-06	7.43229e-06	3.18424e-06	7.58809e-05
Hypertrophic cardiomyopathy (HCM)	Cardiovascular disease	0.000140966	0.000157366	0.000129269	0.000143887	0.000254311	0.000199654	0.000185027	0.000198166	0.000213035	5.64703e-05
Herpes simplex infection	Information processing in viruses	1.73208e-06	3.06964e-06	1.8397e-06	2.22115e-06	2.1277e-06	3.21652e-06	2.9434e-06	2.72468e-06	1.79934e-06	5.08661e-05
Basal transcription factors	Transcription	0.000232748	0.000221778	0.000139785	0.000131794	0.000398252	0.000471382	0.000430594	0.000479652	0.000367072	0.000367023
Glycine, serine and threonine metabolism	Amino acid metabolism	0.00935262	0.00940169	0.00954828	0.00934568	0.00919675	0.00963645	0.00916713	0.00932535	0.00926858	0.00925856
Purine metabolism	Nucleotide metabolism	0.00853735	0.008527	0.00840747	0.00849286	0.00923123	0.0091501	0.00929063	0.0090703	0.00917379	0.00787466
Ether lipid metabolism	Lipid metabolism	9.32416e-05	4.2546e-05	1.28861e-05	1.86901e-05	1.11613e-05	2.727e-05	2.48436e-05	1.9174e-05	3.37174e-05	5.94044e-05
Dilated cardiomyopathy	Cardiovascular disease	6.52972e-05	7.57969e-05	7.02541e-05	7.16987e-05	5.41225e-05	5.93551e-05	3.95901e-05	4.81198e-05	3.30378e-05	5.10867e-05
Fc epsilon RI signaling pathway	Immune system	2.55647e-05	2.24497e-05	2.09236e-05	2.4467e-05	7.93522e-05	8.48289e-05	0.000138749	9.84563e-05	0.000122559	2.09203e-05
Ethylbenzene degradation	Xenobiotics biodegradation and metabolism	4.22894e-05	3.52358e-05	5.50456e-05	3.7314e-05	1.73207e-05	4.70449e-05	2.95858e-05	4.31488e-05	4.63539e-05	2.42019e-05
Riboflavin metabolism	Metabolism of cofactors and vitamins	0.00644341	0.00634673	0.00621982	0.00603924	0.00527066	0.0053821	0.00535932	0.0054876	0.00509229	0.00559686
Carotenoid biosynthesis	Metabolism of terpenoids and polyketides	8.95428e-06	1.12803e-05	8.04842e-06	7.89629e-06	5.488e-06	0	9.78541e-05	0	6.86767e-06	1.04126e-05
Valine, leucine and isoleucine degradation	Amino acid metabolism	0.00335404	0.00336802	0.00340727	0.00331132	0.00377305	0.00376135	0.00371972	0.00383818	0.00373982	0.00348992
Sulfur metabolism	Energy metabolism	0.00294855	0.00304697	0.0028755	0.00292608	0.00285589	0.00278323	0.00273061	0.00279576	0.00279094	0.00338062
Glycosphingolipid biosynthesis - globo series	Glycan biosynthesis and metabolism	0.00748533	0.00748764	0.00794683	0.00816543	0.00167035	0.00188228	0.00204991	0.00204801	0.0017631	0.0124471
PI3K-Akt signaling pathway	Signal transduction	0.00010505	0.0001127	0.00011132	0.000107774	0.00014153	0.000152718	0.000125899	0.000128784	0.000154737	0.000225638
Secondary bile acid biosynthesis	Lipid metabolism	0.00167455	0.00170089	0.00173449	0.00174134	0.000336802	0.000233886	0.000408738	0.000285811	7.53982e-05	0.00113597
Terpenoid backbone biosynthesis	Metabolism of terpenoids and polyketides	0.00806212	0.00814746	0.007852	0.00799786	0.00890803	0.00921007	0.00879044	0.00913637	0.00870347	0.00803479
Flavone and flavonol biosynthesis	Biosynthesis of other secondary metabolites	0.000120172	0.000127907	0.000178052	0.00018244	0.00014491	0.000229903	0.000183228	0.000160609	0.000137534	0.000462234
Cardiac muscle contraction	Circulatory system	5.63933e-07	1.69955e-06	5.14848e-07	1.26503e-06	6.36829e-07	0	0	2.93584e-06	2.09996e-06	1.05307e-06
Flagellar assembly	Cell motility	0.000937761	0.00037806	0.000205435	0.000161994	0.000216314	0.00021642	0.000776348	0.000280693	0.000858791	0.00557198
Rheumatoid arthritis	Immune disease	2.44179e-07	6.0073e-07	2.86619e-07	2.10067e-07	3.52012e-06	6.56063e-06	3.7028e-06	3.28425e-06	1.14234e-05	5.34863e-07
Olfactory transduction	Sensory system	1.93837e-05	1.63891e-05	1.104e-05	2.50009e-05	6.49534e-05	4.97904e-05	4.02652e-05	4.01402e-05	4.69203e-05	5.87773e-05
HTLV-I infection	Infectious disease: viral	2.12287e-05	2.21577e-05	2.07888e-05	2.24535e-05	9.90287e-06	1.18407e-05	1.16556e-05	8.28644e-06	7.71259e-06	0.000128208
Phosphatidylinositol signaling system	Signal transduction	0.00179834	0.00178155	0.00159858	0.00166352	0.00172482	0.00172549	0.00167526	0.00185396	0.00151468	0.00165111
Epithelial cell signaling in Helicobacter pylori infection	Infectious disease: bacterial	0.000919656	0.000937939	0.000863188	0.000836735	0.00122674	0.00132344	0.00113768	0.00131202	0.00117359	0.000883181
Peroxisome	Transport and catabolism	0.00167045	0.00164167	0.001622	0.00169987	0.00146801	0.0013734	0.00159969	0.00150683	0.00146507	0.00197887
beta-Alanine metabolism	Metabolism of other amino acids	0.00292544	0.00299538	0.0028346	0.00273569	0.00372788	0.00355975	0.0036191	0.00363743	0.00379178	0.0026788
GABAergic synapse	Nervous system	0.00176668	0.00171885	0.00173328	0.00177562	0.00197332	0.00190183	0.00189095	0.00184678	0.00190315	0.0016557
Circadian rhythm	Environmental adaptation	1.27823e-05	1.1845e-05	2.83407e-05	3.78772e-05	7.13685e-05	0.000120366	8.91636e-05	6.13532e-05	7.84462e-05	2.66657e-07
D-Arginine and D-ornithine metabolism	Amino acid metabolism	0.0026774	0.00270067	0.00348009	0.00308082	0.00605739	0.00626667	0.00679793	0.00651131	0.0081348	0.00337705
Measles	Infectious disease: viral	3.66861e-06	5.06023e-06	3.30766e-06	4.56785e-06	3.26672e-06	3.50467e-06	2.75887e-06	3.29591e-06	2.76245e-06	1.91187e-05
Novobiocin biosynthesis	Biosynthesis of other secondary metabolites	0.00395531	0.00397018	0.00398255	0.0039863	0.00456135	0.00434737	0.0043533	0.00455728	0.00433746	0.00339685
Chlorocyclohexane and chlorobenzene degradation	Xenobiotics biodegradation and metabolism	0.000457428	0.000448649	0.000457845	0.000466607	0.000430455	0.000461699	0.000453665	0.0004287	0.000341864	0.000135222
Transcriptional misregulation in cancer	Cancer: overview	1.39593e-06	2.54136e-06	8.37483e-07	1.60123e-06	1.53326e-06	1.92889e-06	2.63187e-06	1.76711e-06	1.05332e-06	9.13905e-06
Steroid biosynthesis	Lipid metabolism	0	0	0	0	0	0	0	0	1.03569e-06	1.78246e-05
beta-Lactam resistance	Drug resistance: antimicrobial	0.0021967	0.00184667	0.00180245	0.001809	0.000438553	0.000894107	0.000809997	0.00059669	0.00088939	0.00327603
Vasopressin-regulated water reabsorption	Excretory system	4.23493e-07	0	1.93316e-07	2.12527e-07	1.92979e-06	2.27569e-06	0	1.17272e-06	3.3553e-06	6.95732e-07
Steroid hormone biosynthesis	Lipid metabolism	0.000227286	0.0002292	0.000217458	0.000260044	4.50098e-05	6.9028e-05	4.43984e-05	3.81587e-05	4.4788e-05	0.0004999
Non-alcoholic fatty liver disease (NAFLD)	Endocrine and metabolic disease	5.49421e-06	6.84372e-06	7.89921e-06	1.01875e-05	1.85794e-05	3.71588e-05	2.13833e-05	1.67466e-05	2.10418e-05	2.12443e-05
MAPK signaling pathway	Signal transduction	3.04597e-06	3.86614e-06	3.33669e-06	3.32707e-06	4.91591e-06	1.0176e-05	6.18237e-06	4.51239e-06	4.34135e-06	2.8512e-05
Hippo signaling pathway - fly	Signal transduction	6.34137e-06	3.10587e-06	5.80966e-06	4.12331e-06	2.40783e-06	9.92881e-07	8.49908e-06	0	4.94587e-06	4.73737e-05
Cysteine and methionine metabolism	Amino acid metabolism	0.0137943	0.0138694	0.0136016	0.0136454	0.0145227	0.0137613	0.0141833	0.0142133	0.0141187	0.01101
Cholinergic synapse	Nervous system	2.6425e-06	4.74281e-06	4.19736e-06	3.98334e-06	2.64611e-06	5.44508e-06	6.13711e-06	4.10517e-06	5.92376e-06	2.92723e-05
Cyanoamino acid metabolism	Metabolism of other amino acids	0.00590063	0.00576726	0.00642294	0.00627618	0.00650986	0.00732912	0.00718949	0.00740857	0.00667602	0.00879885
Retrograde endocannabinoid signaling	Nervous system	2.01472e-06	4.42257e-06	3.39814e-06	2.81696e-06	2.71063e-06	3.60047e-06	8.573e-06	4.12544e-06	5.59171e-06	3.41183e-05
Hematopoietic cell lineage	Immune system	1.71593e-07	2.11077e-07	8.95188e-08	1.47622e-07	5.8898e-07	3.95176e-07	0	4.07287e-07	2.58956e-07	5.36954e-08
NOD-like receptor signaling pathway	Immune system	0.000465286	0.00050422	0.00048882	0.000471138	0.000607302	0.000640056	0.000538695	0.00055516	0.00066935	0.000938439
Pantothenate and CoA biosynthesis	Metabolism of cofactors and vitamins	0.0162731	0.016203	0.0165929	0.0166139	0.0161007	0.0168202	0.01562	0.0160495	0.0161487	0.0156164
Linoleic acid metabolism	Lipid metabolism	1.12238e-05	1.441e-05	1.59937e-05	1.92978e-05	2.14495e-06	2.09879e-05	2.29927e-05	8.56878e-06	2.1959e-05	7.10993e-05
Biosynthesis of vancomycin group antibiotics	Metabolism of terpenoids and polyketides	0.00203025	0.0018437	0.00205597	0.00205	0.00185937	0.00183567	0.00208445	0.00190718	0.00194549	0.00206691
Chagas disease (American trypanosomiasis)	Infectious disease: parasitic	0.000104782	0.000106567	8.20052e-05	9.72268e-05	0.000229777	0.000162173	0.000193785	0.000201851	0.000226783	5.05564e-05
Pathogenic Escherichia coli infection	Infectious disease: bacterial	0	2.12405e-07	3.6206e-06	1.9902e-06	4.23694e-05	0.000116597	2.71581e-05	3.13167e-05	1.49836e-05	4.98169e-06
Pentose phosphate pathway	Carbohydrate metabolism	0.0149378	0.0150934	0.0155573	0.0149888	0.0138841	0.0138009	0.0142632	0.0138438	0.0140584	0.0129216
Plant-pathogen interaction	Environmental adaptation	0.00226244	0.00220713	0.00209017	0.00212845	0.00294248	0.00274167	0.0026819	0.00280256	0.00286654	0.00289228
ErbB signaling pathway	Signal transduction	9.09849e-08	0	1.66131e-07	9.05896e-07	0	0	5.31192e-06	0	0	3.98597e-07
Fatty acid elongation	Lipid metabolism	2.06436e-05	1.53143e-05	2.37176e-05	3.01873e-05	0.000215423	0.000341843	0.000220812	0.000296952	0.000194942	5.71247e-06
Protein digestion and absorption	Digestive system	0.000329824	0.00032687	0.000308307	0.000353638	3.34367e-05	3.88864e-05	3.38761e-05	3.15519e-05	2.68746e-05	0.000863359
RNA polymerase	Transcription	0.00395641	0.00386651	0.00403767	0.00402899	0.00387715	0.00367515	0.00391182	0.0038253	0.00391315	0.00321199

## Sheet: Table S6
Table S6. List of relative abundances of L2 level pathways in each group
pathway	Feces	GAMe	CMe
Amino acid metabolism	0.141779	0.150062	0.161647
Biosynthesis of other secondary metabolites	0.0334934	0.029035	0.0275496
Cancer: overview	0.00130218	0.00112072	0.00103051
Cancer: specific types	0.00102143	0.000545875	0.000816902
Carbohydrate metabolism	0.137539	0.151045	0.131463
Cardiovascular disease	0.000172559	0.00022393	0.000324637
Cell growth and death	0.0170784	0.0159383	0.0168323
Cell motility	0.0148069	0.00288635	0.00322976
Cellular community - eukaryotes	0.00013268	1.96144e-05	3.37231e-05
Cellular community - prokaryotes	0.0016351	0.00135446	0.00123874
Circulatory system	1.01191e-05	2.06374e-06	5.59739e-06
Development and regeneration	0.000111328	3.13046e-05	8.06551e-05
Digestive system	0.00267053	0.00183406	0.00109862
Drug resistance: antimicrobial	0.00327603	0.0019137	0.000725748
Endocrine and metabolic disease	0.00404542	0.00487021	0.00453743
Endocrine system	0.00714062	0.00567476	0.00697608
Energy metabolism	0.050337	0.0490499	0.050544
Environmental adaptation	0.00292654	0.00219806	0.00289599
Excretory system	0.00161175	0.0012316	0.00118732
Folding, sorting and degradation	0.0317324	0.030307	0.0335273
Global and overview maps	0.0386152	0.0423894	0.0424639
Glycan biosynthesis and metabolism	0.0831183	0.052632	0.0347733
Human Diseases	3.73495e-05	1.29673e-06	1.61932e-05
Immune disease	0.00142607	0.00147289	0.00137576
Immune system	0.00237731	0.00115777	0.00158645
Infectious disease: bacterial	0.00570296	0.00564273	0.00581349
Infectious disease: parasitic	0.000251199	0.00027137	0.000551448
Infectious disease: viral	0.00029558	4.23874e-05	2.61979e-05
Information processing in viruses	5.08661e-05	2.21564e-06	2.56233e-06
Lipid metabolism	0.0400584	0.0411981	0.0392546
Membrane transport	0.0175406	0.0276195	0.0253856
Metabolism of cofactors and vitamins	0.131201	0.124877	0.124809
Metabolism of other amino acids	0.049427	0.0573539	0.0633511
Metabolism of terpenoids and polyketides	0.0280341	0.0321344	0.0335675
Nervous system	0.00308313	0.00301179	0.00342581
Neurodegenerative disease	0.000695012	0.000595382	0.000552364
Nucleotide metabolism	0.0171298	0.0184391	0.0198108
Replication and repair	0.0539705	0.0603764	0.0673813
Sensory system	0.000278138	2.21277e-05	8.69442e-05
Signal transduction	0.00767159	0.00728953	0.00767589
Signaling molecules and interaction	0.00016417	4.83763e-05	3.67789e-05
Substance dependence	0.000155952	4.64008e-05	9.49041e-06
Transcription	0.00360646	0.00416337	0.00427507
Translation	0.0315206	0.0363048	0.0389495
Transport and catabolism	0.00370306	0.00248766	0.00186144
Xenobiotics biodegradation and metabolism	0.0270632	0.031076	0.0372128

## Sheet: Table S7 
Table S7. List of relative abundance and C .minuta contribution of modules in each sample
Moudle-ID	GAMe1	GAMe2	GAMe3	GAMe4	CMe1	CMe2	CMe3	CMe4	CMe5	Enriched Groups	CMe1- C .minuta contribution	CMe2-C .minuta contribution	CMe3-C .minuta contribution	CMe4-C .minuta contribution	CMe5-C .minuta contribution
M00279	0.0056807	0.00638249	0.00627013	0.00545726	0.00361549	0.00360041	0.00389404	0.00380618	0.00387242	GAMe
M00267	0.000555428	0.000568283	0.000612658	0.000494989	0.00027652	0.00045507	0.000506986	0.000339304	0.000403664	GAMe
M00474	8.26505e-07	0	2.91957e-06	8.76135e-06	0	0	0	0	0
M00475	3.98273e-05	3.35034e-05	5.46197e-05	8.03768e-05	0.000280353	0.000243975	1.35193e-05	0.000264975	4.40008e-05
M00477	0.000130026	0.0001042	0.000208334	0.000168489	0	0	0	0	0
M00470	0.000436271	0.00020935	8.22358e-06	1.57528e-05	0.000113361	0.000104082	7.57521e-06	0.00013306	0
M00471	9.62856e-06	1.50318e-05	2.39349e-05	2.29902e-05	3.98686e-05	7.38124e-05	4.42722e-05	2.60696e-05	2.3558e-05
M00472	2.32573e-07	0	0	0	0	0	0	0	0
M00473	4.4164e-07	0	3.75937e-06	1.4089e-05	0	0	0	0	0
M00478	1.62495e-05	1.64996e-05	1.85868e-05	1.32651e-05	1.09926e-05	1.19558e-05	0.000103709	3.12559e-05	0.000172259
M00479	0.00210286	0.00204035	0.00203541	0.00210777	0.000376886	0.000163958	0.000500367	0.000371903	4.69916e-05	GAMe
M00276	0.00888037	0.00937993	0.00869865	0.00891276	0.00747103	0.00580609	0.00648274	0.00667099	0.0064105	GAMe
M00277	0.00342676	0.00372447	0.00318941	0.00324224	0.00516377	0.0038437	0.00396617	0.00427602	0.00464371	GAMe
M00274	0.00161824	0.001863	0.00184956	0.00169408	0.000545193	0.000736807	0.000781112	0.000694318	0.000637049	GAMe
M00275	0.00618851	0.00630389	0.00615046	0.0061993	0.00451887	0.00395805	0.00432715	0.00349451	0.00414968	GAMe
M00272	0.000717772	0.000694248	0.000967625	0.000659397	0.000471126	0.000676429	0.000493935	0.000491114	0.000766825	GAMe
M00273	0.00858467	0.00848289	0.00935163	0.00818367	0.00347682	0.00359556	0.00417756	0.00389739	0.00374162	GAMe
M00377	0.00202796	0.00197501	0.00190304	0.001932	0.00223073	0.0022797	0.00231089	0.00227544	0.00235756
M00376	0.00200479	0.00202875	0.00195852	0.0019213	0.00146135	0.00160259	0.00152258	0.00156114	0.00134812	GAMe
M00375	0.000415302	0.00041411	0.000484222	0.000425074	0.000624044	0.000650958	0.000700312	0.000635761	0.000703798	CMe	0.929156	0.931247	0.923995	0.933364	0.928768
M00374	0.0012775	0.00129326	0.00138054	0.00133647	0.00137612	0.00156574	0.0013215	0.00142838	0.0013955
M00373	0.00094017	0.000961591	0.00106296	0.00100198	0.000951857	0.00109048	0.00113954	0.00107193	0.00117213	CMe	0.923371	0.91944	0.913408	0.921635	0.915532
M00519	0.00350945	0.00391568	0.0051515	0.00473748	0.00533136	0.00758171	0.00628725	0.00592932	0.00716281	CMe	0.973682	0.964451	0.970153	0.973002	0.969496
M00518	0.000306935	0.00019044	0.000222717	0.000265288	0.000810171	0.00104386	0.0010142	0.000824816	0.00151379
M00514	6.06189e-05	6.40384e-05	9.83055e-05	8.61223e-05	0.00011338	0.000242555	0.00016576	0.000165524	0.000119546
M00742	0.00244377	0.00245731	0.00233432	0.00238242	0.00323806	0.00339398	0.00312893	0.0032613	0.00323883	GAMe
M00429	0.00249452	0.00244594	0.00242463	0.00242103	0.00224732	0.00233242	0.00235711	0.0022947	0.00221346	GAMe
M00743	0.00101613	0.00100585	0.00113821	0.00101974	0.000728535	0.000746834	0.000934559	0.00080339	0.000824391	GAMe
M00341	0	0	0	2.49611e-07	0	0	0	0	0
M00682	1.45155e-06	1.03169e-06	1.32894e-06	1.97391e-06	0	0	0	0	0
M00012	0.00254094	0.00257589	0.00277726	0.00265262	0.00193887	0.00222907	0.00179932	0.00210045	0.00187269	GAMe
M00013	1.06537e-06	5.78849e-07	8.03866e-07	2.03311e-06	0	1.59458e-06	1.16137e-05	0	0
M00010	0.00452557	0.00455818	0.0047528	0.00458001	0.00401544	0.00444376	0.00367165	0.00424169	0.00384853
M00011	0.00110569	0.0011038	0.00123383	0.0011746	0.000796032	0.000943386	0.000894896	0.000886805	0.000923163	CMe	0.920999	0.912392	0.914835	0.918269	0.920302
M00016	0.00537899	0.00539855	0.00539834	0.00550801	0.00563775	0.00561508	0.00583654	0.00555194	0.00575138	GAMe
M00017	0.00616737	0.00625567	0.00601693	0.00603549	0.00651433	0.00623169	0.00634125	0.00644024	0.00611295	GAMe
M00014	0.00191991	0.002068	0.00210481	0.00198304	0.00121371	0.00125513	0.0011378	0.00120038	0.00127028	CMe	0.979224	0.979535	0.9811	0.980761	0.980652
M00015	0.00596776	0.00603428	0.00583436	0.00607753	0.00646264	0.00608443	0.00641207	0.00627499	0.00636406	GAMe
M00153	0.000981648	0.00104238	0.00125653	0.00101123	0.00059558	0.000874305	0.000913217	0.000776985	0.000759581	GAMe
M00019	0.00749285	0.00741049	0.0080048	0.00789901	0.00578365	0.00689057	0.005322	0.00621752	0.00550525
M00157	0.00887121	0.00907644	0.0091439	0.00889585	0.00913046	0.00906768	0.00936041	0.00889697	0.00961516	GAMe
M00154	3.43898e-06	3.10293e-06	6.15386e-06	6.91314e-06	0	0	0	0	0
M00606	0.00159153	0.00151413	0.00166292	0.00170248	0.00163882	0.00144564	0.0015571	0.00142736	0.00134934
M00605	0.00157839	0.00150064	0.00165355	0.00169338	0.00163082	0.00143424	0.00155262	0.00141972	0.00134713
M00603	0.00241948	0.00250044	0.00332541	0.0030066	0.00116696	0.00179962	0.00203706	0.00166202	0.00168237	GAMe
M00602	0.00157839	0.00150064	0.00165355	0.00169338	0.00163082	0.00143424	0.00155262	0.00141972	0.00134713
M00601	5.49903e-05	6.78565e-05	4.15265e-05	5.3931e-05	2.36319e-05	2.11142e-05	4.26724e-05	1.44335e-05	2.07153e-05
M00600	3.98435e-06	4.43704e-06	1.16494e-05	7.23435e-06	1.19328e-06	4.07807e-06	2.00344e-06	2.10095e-06	2.63802e-06
M00764	0.00510408	0.00561277	0.00365131	0.00462822	0.0113058	0.00774643	0.00778602	0.00822622	0.00953888	GAMe
M00765	0.000494751	0.00050978	0.000489765	0.000539815	0.0012523	0.000938006	0.00112135	0.00126623	0.00122863	GAMe
M00766	0.000165276	0.000155289	0.000216557	0.000194563	0	1.85146e-06	0	0	0
M00767	3.49784e-05	2.10037e-05	7.58681e-05	5.1994e-05	0	0	0	0	2.86141e-07
M00760	0.000151523	0.000142194	0.000240364	0.000202445	1.30551e-05	7.69703e-06	6.88613e-06	1.15414e-05	9.28994e-06
M00761	0.000307941	0.000318938	0.000518395	0.00031555	8.39876e-05	0.000190247	0.000156549	0.000156293	0.00022261	GAMe
M00609	0.0042582	0.00436566	0.00404695	0.00416212	0.00462883	0.00447232	0.00420713	0.00472041	0.00447531	GAMe
M00568	0	0	7.70281e-07	3.2002e-06	0	0	0	0	0
M00569	0.000161582	0.000154265	0.000166734	0.000179235	0.000205342	0.000202	0.000247345	0.000189232	0.000211505
M00567	2.33997e-05	2.031e-05	2.53652e-05	2.5082e-05	8.4312e-06	1.36496e-05	1.07072e-05	9.30105e-06	1.08981e-05	CMe	0.998237	0.997286	0.997843	0.998177	0.998016
M00564	1.05868e-07	2.61057e-07	3.32315e-07	1.52014e-07	4.91451e-07	3.99894e-07	6.28662e-07	7.41665e-07	4.65628e-07
M00565	0.00413911	0.00445379	0.00475917	0.00444699	0.00527967	0.00594625	0.00570662	0.00513722	0.00601069
M00563	3.77756e-05	3.43935e-05	4.33203e-05	4.31726e-05	2.21007e-05	3.59238e-05	2.67472e-05	2.67151e-05	2.93817e-05	CMe	0.997085	0.995497	0.996601	0.996698	0.996626
M00129	0.00209419	0.00203647	0.00203792	0.00210913	0.00260123	0.00241921	0.00243183	0.00261586	0.00247734	GAMe
M00126	0.00281825	0.00286634	0.00276378	0.00282207	0.00287241	0.0026237	0.00293158	0.00296589	0.00270209	GAMe
M00127	0.00403938	0.00410199	0.0038456	0.00376588	0.00444176	0.0046133	0.0044026	0.00469687	0.00454863	GAMe
M00124	0.00136081	0.00137897	0.00149382	0.00149068	0.0011723	0.0012023	0.00126466	0.00128117	0.00130507	GAMe
M00125	0.00201848	0.00198858	0.0019378	0.00189129	0.00153375	0.0015737	0.00158758	0.00162661	0.00146392	GAMe
M00122	0.0026879	0.0027606	0.00295485	0.00275066	0.00390677	0.00408811	0.00407867	0.00383441	0.00456415	CMe	0.80493	0.807428	0.806384	0.821546	0.802359
M00123	0.0031419	0.00323988	0.00316095	0.00299368	0.00278692	0.00298847	0.00284038	0.00324266	0.00317968	GAMe
M00120	0.0026384	0.00259464	0.00253889	0.0025976	0.00272584	0.00273482	0.00279804	0.00275477	0.00286778	GAMe
M00121	0.00175111	0.00176693	0.00180853	0.00181669	0.00231953	0.00259296	0.00225649	0.00236577	0.00227868	GAMe
M00089	0.000718837	0.000729767	0.000690664	0.000696847	0.000880529	0.000913642	0.000893053	0.000900842	0.000896032
M00088	0.0014693	0.0014742	0.00163483	0.00156902	0.00192386	0.00209075	0.00228022	0.00209829	0.0022729	CMe	0.932935	0.93284	0.924814	0.933417	0.928786
M00270	0.00114353	0.00107616	0.00128562	0.00106319	0.000475464	0.000623747	0.000447929	0.000491582	0.000643694	GAMe
M00081	0.00150749	0.00158862	0.00131621	0.00162655	0.00156933	0.00119764	0.00111905	0.00114818	0.00132811	GAMe
M00083	0.00304011	0.00302995	0.00299395	0.00308182	0.00278221	0.00273845	0.00291703	0.00277123	0.00277058	CMe	0.894115	0.899246	0.892995	0.900864	0.905296
M00082	0.0029324	0.0029502	0.00269539	0.00270512	0.00241835	0.00261642	0.00237108	0.00250794	0.00218771
M00085	1.23676e-05	9.19599e-06	1.42493e-05	1.81111e-05	0.000124676	0.000201544	0.000129508	0.000175029	0.000113458
M00670	0.00168003	0.00164971	0.00182581	0.00168597	0.00161783	0.00169467	0.00182902	0.00164213	0.00195305	GAMe
M00087	1.9556e-05	1.56216e-05	2.47271e-05	2.59241e-05	6.18739e-05	9.79015e-05	5.74869e-05	7.57876e-05	5.30719e-05
M00086	0.00519366	0.00520121	0.00527956	0.00579856	0.00658368	0.00594565	0.00745682	0.00665182	0.00733219	CMe	0.934023	0.942921	0.929385	0.938676	0.935639
M00489	2.24415e-05	1.63994e-05	4.46011e-05	4.27968e-05	0.00011593	5.04263e-05	0.000152159	0.000128368	0.000297133
M00488	3.84728e-07	0	1.53405e-06	4.48362e-06	0	1.91672e-06	0	0	0
M00589	0.00237246	0.00245295	0.00204285	0.00237459	0.00343157	0.00246802	0.00287593	0.00278807	0.00319127	GAMe
M00333	0.000813072	0.000805094	0.000753559	0.000765556	0.000926407	0.0010495	0.00078454	0.000889586	0.000807908	CMe	0.905072	0.896631	0.918458	0.91382	0.923541
M00332	0	0	9.73559e-08	1.01223e-07	2.29534e-07	0	0	0	2.56643e-07
M00331	6.84157e-05	6.46112e-05	7.13524e-05	7.82325e-05	0.00020678	0.000274153	0.000316269	0.000245277	0.000282202	CMe	0.908367	0.889213	0.873611	0.900293	0.889361
M00330	0	1.71118e-07	1.46127e-07	5.54726e-07	0	0	2.06037e-06	0	8.2078e-07
M00337	1.18111e-05	1.3867e-05	8.76761e-06	8.98384e-06	7.40924e-06	1.06913e-05	9.95175e-06	9.27653e-06	4.91395e-06
M00278	5.13161e-05	3.60132e-05	6.29767e-05	4.25263e-05	1.50413e-05	8.35092e-06	1.45305e-05	0	6.03662e-06
M00335	0.00488217	0.00481217	0.00498257	0.0049144	0.00490926	0.00493915	0.00522749	0.00502129	0.0052109	GAMe
M00334	2.50419e-05	1.94537e-05	3.75044e-05	3.40089e-05	6.07908e-07	3.62979e-07	1.80362e-07	3.64435e-07	4.94771e-07
M00339	0.000833284	0.000796161	0.000965152	0.000993136	6.96673e-05	5.91686e-05	5.58303e-05	5.13817e-05	3.91493e-05	GAMe
M00338	0.00062784	0.000556301	0.000617656	0.000727059	0.000666293	0.000621793	0.000656896	0.000698249	0.000554607	GAMe
M00678	0	0	0	0	0	9.0307e-07	8.87307e-07	0	1.75253e-06
M00238	0.00780234	0.00719582	0.0082034	0.00785739	0.00951656	0.0102968	0.0115529	0.0101477	0.0106146	GAMe
M00239	0.00693414	0.00655966	0.00709395	0.00695867	0.0134766	0.0160354	0.0133826	0.0138046	0.0147836	GAMe
M00232	3.94874e-06	5.66488e-06	9.21637e-06	5.92494e-06	1.1442e-05	1.54983e-05	1.61237e-05	1.20675e-05	1.19531e-05
M00233	0.00180082	0.00186527	0.00153312	0.00181347	0.00382631	0.00314999	0.00361369	0.00378501	0.00365719	GAMe
M00230	9.91575e-06	1.04138e-05	1.83035e-05	1.78004e-05	1.2807e-05	2.40716e-05	2.13041e-05	1.20649e-05	8.49542e-06
M00236	0.0115309	0.0115085	0.0112093	0.0118355	0.0170281	0.0158344	0.0163872	0.0165529	0.017056	GAMe
M00237	0.00587523	0.0057618	0.00595808	0.00612595	0.00885958	0.00844487	0.00870354	0.00794149	0.00883984	GAMe
M00234	0.00356667	0.0035351	0.00367592	0.00367727	0.00105106	0.000926812	0.00137628	0.0012123	0.000573876	GAMe
M00867	2.74496e-05	1.73733e-05	5.59734e-05	3.92518e-05	2.38739e-07	1.90377e-06	2.27137e-06	1.54124e-06	1.31947e-06
M00866	0.00212086	0.00211983	0.00234077	0.00225631	0.00213441	0.00219705	0.00264072	0.00233674	0.0026079	GAMe
M00864	0.00527916	0.00522499	0.00513293	0.00533999	0.00600247	0.00581978	0.00531265	0.00536909	0.00551521	CMe	0.849014	0.858702	0.864457	0.867674	0.874555
M00346	0.00330593	0.0032761	0.00361558	0.00334727	0.00290244	0.00304219	0.00298071	0.00295362	0.00298271	GAMe
M00344	0.00321871	0.00332881	0.00376071	0.00321072	0.00211781	0.00241094	0.00247945	0.00234007	0.00265873	CMe	0.946097	0.943086	0.940057	0.944546	0.939904
M00345	0.00332978	0.00346883	0.00383392	0.00333749	0.00204384	0.00234304	0.00246275	0.00228698	0.0026421	CMe	0.955252	0.951844	0.948428	0.953362	0.947668
M00342	0.000191271	0.000178717	0.000182265	0.000207746	0.00037579	0.000364794	0.000460737	0.000443127	0.0004041
M00340	1.33859e-05	1.57159e-05	9.93663e-06	1.01817e-05	8.39714e-06	1.21168e-05	1.12786e-05	1.05134e-05	5.56914e-06
M00428	0.000186099	0.00018714	0.000171728	0.000185358	0.00042706	0.000274977	0.000471443	0.000395739	0.000445051
M00427	6.17453e-06	2.9867e-06	3.37216e-08	0	0	7.79119e-07	5.7414e-07	0	3.77996e-07
M00422	5.62288e-05	5.63695e-05	7.58024e-05	6.11916e-05	2.03608e-05	2.92713e-05	2.88102e-05	1.74928e-05	2.05727e-05
M00348	0.0003565	0.000365751	0.000380173	0.000409184	0.000449728	0.000468575	0.000661091	0.0005805	0.000430743	GAMe
M00349	9.76808e-06	1.06188e-05	9.97681e-06	1.6445e-05	0	0	0	7.60344e-06	0
M00648	7.13478e-05	5.25841e-05	9.61142e-05	0.000101777	4.80345e-07	1.69782e-06	7.02963e-07	1.64638e-06	0
M00521	0.0018676	0.00178646	0.00176609	0.00179297	0.00049102	0.000545245	0.000121148	0.000467153	3.94054e-05	GAMe
M00526	0.00594663	0.00597783	0.00592341	0.00604053	0.00573325	0.00587659	0.00593334	0.00575091	0.00585658	GAMe
M00527	0.00611401	0.0061772	0.00615735	0.00628662	0.00626447	0.00636643	0.00648605	0.00621724	0.00650846	GAMe
M00525	0.00690973	0.00690639	0.00682777	0.0070325	0.00709023	0.00699975	0.00740806	0.00697111	0.00711584	GAMe
M00643	0.000758839	0.00081475	0.000774632	0.000852241	8.13968e-05	8.16612e-05	6.50124e-05	7.90124e-05	5.97326e-05	GAMe
M00642	0.00143061	0.00147473	0.00160122	0.00149134	0.000986985	0.00109026	0.00127496	0.0011437	0.00127894	GAMe
M00529	2.11476e-05	1.65207e-05	3.18574e-05	2.70358e-05	2.48874e-05	5.19014e-06	0.000173718	4.5441e-05	2.50001e-05
M00647	0.00150512	0.00151422	0.00152838	0.00164073	0.000829416	0.000743922	0.000936522	0.000871139	0.00089158	GAMe
M00646	0.00187741	0.00187425	0.00188193	0.00203706	0.00132602	0.00114398	0.00145308	0.0013472	0.00138151	GAMe
M00645	5.98928e-07	0	2.37889e-06	5.03099e-06	0	0	0	0	0
M00160	2.01701e-07	4.97368e-07	2.37424e-07	1.73771e-07	2.80896e-06	5.33317e-06	2.99433e-06	2.66905e-06	9.16691e-06
M00166	0.00264072	0.00251554	0.00246051	0.00255049	0.00284213	0.00280291	0.00264683	0.0028648	0.00257642	GAMe
M00167	0.00519303	0.00528685	0.00526359	0.00504424	0.00484338	0.00490413	0.00502225	0.00514595	0.00495617	CMe	0.901485	0.904445	0.900895	0.901738	0.909362
M00165	0.00434046	0.00434832	0.00434388	0.00424443	0.00418888	0.00420831	0.00424998	0.00436491	0.00418904	CMe	0.884094	0.88837	0.885842	0.886512	0.89568
M00283	0.00725753	0.00737292	0.00714118	0.00722932	0.00306778	0.00249635	0.00240777	0.0029968	0.00222916	GAMe
M00168	0.00272441	0.00267551	0.00270924	0.00276089	0.00203272	0.00156623	0.00159603	0.00175595	0.00156005	GAMe
M00169	0.00178772	0.00188221	0.0018004	0.00198101	0.0020465	0.0024368	0.00172916	0.00197276	0.00193042	CMe	0.84528	0.830551	0.870591	0.858407	0.871584
M00287	0.00260604	0.00278909	0.00263505	0.00250383	0.00292464	0.00225722	0.00225448	0.00245282	0.00254569	GAMe
M00285	2.58415e-07	2.23026e-07	7.09759e-07	0	0	0	1.3427e-06	0	0
M00737	0.00199416	0.00175826	0.00172508	0.00178477	0.00106284	0.00113434	0.00107165	0.00100236	0.000986455	GAMe
M00734	0.00264038	0.00238754	0.00235726	0.00238711	0.00127693	0.00119392	0.00133856	0.0012213	0.00130859	GAMe
M00049	0.00490254	0.00500212	0.00501341	0.00497018	0.00507641	0.00492342	0.00506384	0.00483813	0.00502396	GAMe
M00048	0.00402527	0.00400348	0.00393996	0.00405542	0.00450312	0.00438913	0.00455875	0.00435015	0.00451144	GAMe
M00731	0.00237293	0.00227023	0.00239936	0.00248153	0.00144568	0.00163261	0.00139705	0.00139755	0.00130786	GAMe
M00045	0.00106287	0.00112688	0.000952296	0.00100664	0.000479118	0.000489863	0.000303343	0.000618491	0.000240877	GAMe
M00044	7.1561e-07	1.69843e-06	1.72692e-06	2.15781e-06	0	0	1.20843e-06	2.53448e-06	1.19339e-06
M00047	0	0	0	0	5.41648e-05	0.000226583	9.93876e-07	0.000103182	9.81508e-06
M00046	0.000866495	0.00090068	0.000765786	0.000769312	0.000862299	0.00110629	0.000718824	0.000800328	0.000681458	GAMe
M00040	0.000711182	0.000708415	0.000873923	0.00076938	0.00122337	0.00119652	0.00140661	0.00141754	0.00156287	GAMe
M00042	0	0	0	0	0	0	0	0	3.06871e-06
M00639	0.00028552	0.000254805	0.000259107	0.00026997	0.000635794	0.000457442	0.000643245	0.00063015	0.000660971
M00632	0.0099088	0.0102004	0.0102306	0.0101474	0.00795935	0.00765498	0.00835873	0.00770895	0.0077497	GAMe
M00633	0.000385568	0.000343175	0.000337564	0.000333495	6.10773e-05	3.51951e-05	2.68666e-05	5.43957e-05	6.04199e-06	GAMe
M00631	0.00200389	0.00211085	0.0020871	0.00206836	0.00294668	0.00304951	0.00234624	0.00247889	0.00251377	GAMe
M00229	4.05356e-06	5.3614e-06	1.01409e-05	2.07102e-05	0	0	0	0	0
M00821	0.000549446	0.00056069	0.000548799	0.00062215	5.53701e-05	4.73349e-05	4.46642e-05	4.11054e-05	3.13195e-05	GAMe
M00820	0.000201889	0.000236333	0.000235097	0.000235243	0.000151605	0.000142233	0.000181926	0.000165565	0.000244398	GAMe
M00228	0.00395238	0.00400728	0.00347576	0.00387689	0.0041708	0.00255471	0.00294952	0.00293685	0.00299491	CMe	0.920733	0.951805	0.944347	0.947071	0.948019
M00461	6.82365e-05	6.32883e-05	5.9959e-05	5.18428e-05	2.45683e-05	2.5081e-05	2.46507e-05	3.07362e-05	1.84113e-05
M00265	0.00120976	0.00117423	0.0014547	0.00115606	0.000563969	0.000731055	0.000523626	0.000578934	0.000773968	GAMe
M00308	0.00404968	0.00391731	0.0038635	0.00390974	0.00415038	0.0042121	0.00375773	0.00401067	0.00365537	GAMe
M00309	3.24161e-05	1.80744e-05	1.46893e-05	1.97949e-05	4.63216e-05	1.80356e-05	6.57917e-05	3.75316e-05	0.000129347
M00261	0	0	0	0	0	0	0	1.38845e-05	0
M00260	0.00545065	0.0055038	0.00527162	0.00526194	0.0056828	0.00591545	0.00572817	0.00597198	0.00559212	GAMe
M00263	0	7.5496e-07	0	0	0	9.25175e-06	0	1.4299e-05	4.48856e-06
M00302	8.0409e-07	3.19543e-07	3.84198e-06	1.19042e-05	0	0	0	0	0
M00303	0.000716325	0.000692278	0.000965051	0.000659104	0.000471126	0.000676429	0.000494731	0.000491114	0.000766825	GAMe
M00300	4.75463e-06	3.96842e-06	7.18066e-06	1.39269e-05	0	0	0	0	0
M00269	0.00230139	0.00240261	0.00241962	0.00232445	0.00118368	0.000996433	0.00117445	0.00108753	0.00105297	GAMe
M00307	0.00173498	0.00167912	0.00176773	0.00180604	0.00199329	0.00218994	0.00179204	0.00188796	0.00175664	CMe	0.932559	0.9306	0.941735	0.94099	0.947324
M00305	2.88428e-06	3.38543e-06	1.0721e-05	8.87104e-06	0	3.05053e-06	5.99456e-07	2.20021e-06	1.18399e-06
M00854	0.0028317	0.00292055	0.00296953	0.00293795	0.00384984	0.00399356	0.0038827	0.00377396	0.00400367	CMe	0.81512	0.817105	0.816768	0.828267	0.830195
M00855	0.00379152	0.00381528	0.00392587	0.0039008	0.00399299	0.00383511	0.00369722	0.00367895	0.00384315	GAMe
M00850	6.15636e-07	5.97743e-07	7.74994e-07	7.73481e-07	0	2.4417e-06	0	0	0
M00417	3.56723e-05	2.68695e-05	5.41682e-05	5.28467e-05	0	0	4.5862e-07	0	0
M00412	3.40138e-06	4.17756e-06	1.43726e-06	4.07624e-06	0	0	0	0	0
M00281	0.00427306	0.00443763	0.00379933	0.00418646	0.00368227	0.0025638	0.00227565	0.00281149	0.00269397	GAMe
M00001	0.00375621	0.00373986	0.00384383	0.00372052	0.00333125	0.00331548	0.00328885	0.00333262	0.00328325
M00003	0.00413586	0.00415477	0.00416054	0.00406354	0.0039192	0.00392182	0.00385185	0.00397964	0.00393348	CMe	0.871864	0.878461	0.878273	0.878104	0.884006
M00002	0.0059717	0.00595834	0.00579693	0.00586179	0.00600129	0.0058735	0.00566062	0.00589676	0.00565422	GAMe
M00005	0.0122896	0.0121279	0.0127436	0.0126677	0.0113341	0.0125253	0.0121101	0.0117923	0.0118173	GAMe
M00004	0.00546578	0.00545664	0.00555876	0.00553371	0.00511302	0.00485992	0.00512034	0.00507133	0.00493518	CMe	0.86704	0.877234	0.868784	0.874957	0.883995
M00007	0.0128814	0.013011	0.0127052	0.0129026	0.0127363	0.0121404	0.012435	0.0127035	0.012231	CMe	0.884882	0.892589	0.88877	0.89063	0.899852
M00006	0.00145148	0.00143945	0.00160098	0.00151559	0.00102702	0.00113363	0.00133485	0.00118706	0.00111609	GAMe
M00009	0.00169088	0.0016959	0.00184078	0.00175837	0.0013618	0.00156181	0.00138852	0.00147985	0.00144449	CMe	0.901808	0.89445	0.902542	0.900108	0.908364
M00008	0.00212733	0.00213315	0.00226845	0.00219633	0.00185859	0.00200113	0.00198848	0.00194353	0.00179439	GAMe
M00697	0.000549446	0.000561183	0.000549846	0.000623587	5.53701e-05	4.73349e-05	4.46642e-05	4.11054e-05	3.13195e-05	GAMe
M00676	7.47557e-07	9.67774e-07	6.8441e-07	1.31492e-06	8.67561e-07	0	9.71058e-07	0	0
M00677	2.26423e-07	1.48932e-07	2.22653e-07	6.77403e-07	1.05963e-06	2.28118e-06	3.92158e-07	8.0318e-07	9.03647e-07
M00579	0.00451651	0.00458807	0.00433452	0.0045783	0.00535091	0.00536483	0.0051611	0.00535488	0.00474786	GAMe
M00575	0.000458324	0.000467241	0.000457609	0.000519064	4.61417e-05	3.94457e-05	3.72202e-05	3.42545e-05	2.60996e-05	GAMe
M00577	0.0032283	0.00330801	0.00326889	0.00307231	0.0033166	0.00343966	0.00338087	0.0037226	0.0037205	GAMe
M00571	0.000686808	0.000700862	0.000685999	0.000777687	6.92126e-05	5.91686e-05	5.58303e-05	5.13817e-05	3.91493e-05	GAMe
M00570	0.00557556	0.00548608	0.00585225	0.00572869	0.00432397	0.00507207	0.00396161	0.00464527	0.00409258	GAMe
M00573	0.00291361	0.00299576	0.00289056	0.00274864	0.00275763	0.00291068	0.00279039	0.00317171	0.00311383	GAMe
M00572	0.00327031	0.00327691	0.00322625	0.00339634	0.00280402	0.00273759	0.00299549	0.00275439	0.00283968	CMe	0.907996	0.913041	0.905339	0.915107	0.917286
M00159	0.00319367	0.00333334	0.00289874	0.00281904	0.00279061	0.00322379	0.00242656	0.00301781	0.00290369	GAMe
M00135	0.00120384	0.00119454	0.000974236	0.00102492	0.00164299	0.00158107	0.00152092	0.00162116	0.00149868	CMe	0.878781	0.889937	0.890052	0.886233	0.901038
M00134	0.00210251	0.0021419	0.00217393	0.00225616	0.00499288	0.0041491	0.00558216	0.00489775	0.0058243	GAMe
M00136	2.43563e-06	2.6453e-06	4.71201e-06	1.0759e-05	0	0	0	0	0
M00131	0.000425173	0.000449689	0.000416342	0.000440436	0.000283333	0.000324761	0.000280377	0.000347745	0.000213538	GAMe
M00130	0	3.84896e-07	3.7118e-08	2.57696e-07	2.34598e-06	2.78717e-06	2.10656e-06	1.32545e-06	2.49641e-06
M00133	0.000869327	0.00084723	0.00100946	0.000854633	0.00128582	0.0013764	0.00154209	0.00131285	0.00176892	CMe	0.919229	0.91744	0.90895	0.923225	0.903275
M00132	9.30293e-07	4.01447e-07	4.25856e-07	4.67526e-07	0	0	0	5.06896e-06	0
M00708	0	0	0	0	0	0	0.000375461	0	0
M00709	0.000460947	0.000470496	0.000463436	0.000525877	8.14727e-05	7.2323e-05	4.71605e-05	6.66025e-05	3.1874e-05	GAMe
M00706	0.0231022	0.0236126	0.0206604	0.0218661	0.0269997	0.0244565	0.0224901	0.0252028	0.0225047
M00707	0.00547491	0.00510701	0.00584265	0.00592467	0.0055592	0.00520499	0.00643035	0.00593078	0.00499541	GAMe
M00704	0.000198965	0.000176727	0.000217435	0.000212356	0.000180263	0.000140253	0.000198127	0.000187593	0.000145334
M00702	0.000245304	0.000234587	0.000227683	0.000259986	0.00045833	0.000364031	0.00050669	0.000426212	0.000448205
M00700	5.56637e-05	5.00864e-05	4.10982e-05	4.88015e-05	9.66906e-06	8.35605e-06	0.000265876	9.00113e-06	5.15965e-06
M00701	9.24458e-05	9.42729e-05	0.000132377	0.000103904	2.34285e-05	5.72656e-05	0.000162466	4.75533e-05	7.41146e-05
M00739	1.58062e-07	5.5441e-07	2.84063e-06	7.28604e-06	0	0	0	0	0
M00738	0.000290303	0.00011983	1.04733e-05	1.29533e-05	1.31776e-05	2.14463e-05	2.03922e-05	1.06923e-05	2.68512e-05
M00018	0.00502283	0.00503134	0.00482433	0.00490183	0.00520274	0.00523733	0.00504895	0.00520196	0.00499168	GAMe
M00449	0	1.77482e-07	2.08328e-06	7.9825e-06	0	0	0	0	0
M00150	2.74199e-06	2.86632e-06	5.83532e-06	1.12404e-05	0	0	0	0	0
M00448	0.00031187	0.0001693	7.19558e-05	5.46685e-05	0.000151176	0.000149836	0.000138107	0.000179103	0.000263212
M00180	2.58162e-06	1.1609e-06	2.98652e-06	2.36231e-06	0	0	0	9.90523e-07	0
M00181	1.65043e-06	7.12204e-07	1.42707e-06	1.29023e-06	0	0	0	0	0
M00182	1.87048e-06	8.07165e-07	1.61734e-06	1.46226e-06	0	0	0	0	0
M00183	0.00662059	0.00651115	0.00676442	0.00675274	0.00641821	0.00620522	0.00653338	0.00641194	0.00654341	GAMe
M00185	0.000591423	0.000698872	0.00068991	0.000625342	0.000212095	0.000271159	0.000290565	0.000218907	0.000267297	GAMe
M00186	0.000228111	0.000113789	9.9492e-05	0.000152706	0.000372563	6.59526e-05	0.000470343	0.000329109	0.000928384
M00188	0.00286716	0.00268746	0.00297558	0.0027694	0.00641583	0.00808386	0.00537301	0.00608539	0.00553832	GAMe
M00189	0.00232743	0.00257282	0.00263049	0.00247451	0.00361018	0.00371963	0.00352322	0.00365691	0.00435719	GAMe
M00223	0.000160024	0.000126527	0.000228565	0.000283072	0.00073957	0.00133256	0.00106958	0.000678013	0.00062818
M00222	0.0127516	0.0127063	0.0115924	0.0120922	0.0126391	0.0111433	0.011552	0.0119404	0.0112652	GAMe
M00225	2.24554e-07	3.99904e-07	4.76064e-06	6.78578e-06	0	0	0	0	0
M00227	0.00442621	0.00449941	0.00473092	0.00464061	0.00608344	0.00503204	0.00654238	0.00635702	0.00678814	GAMe
M00226	0	5.93706e-07	3.91848e-06	7.36499e-06	0	0	0	0	0
M00791	0.00157182	0.00154622	0.00152884	0.00158939	0.00029268	0.000149096	0.000101543	0.000258625	2.25398e-05	GAMe
M00793	0.00636761	0.0062529	0.00656752	0.00669415	0.00490185	0.00497636	0.00567793	0.00517655	0.00585078
M00440	6.62459e-05	7.45095e-05	0.000168987	0.000223268	0.000492863	0.000230292	0.00073019	0.000474135	0.00123711
M00813	0.000436237	0.000367403	0.00027385	0.000199599	0.000944258	0.00110771	0.000535799	0.000836819	0.000580687
M00355	7.5672e-06	3.57646e-06	2.45158e-06	2.1411e-06	7.1886e-07	4.40574e-07	0	1.29942e-07	1.03775e-06
M00354	0	4.07396e-08	1.72867e-07	4.74455e-08	6.57379e-07	2.49625e-07	0	2.57204e-07	7.26644e-07
M00357	0.000912329	0.000903017	0.000870323	0.000918958	0.000951401	0.000944851	0.00091134	0.00091426	0.000837908	CMe	0.919084	0.92324	0.924652	0.926699	0.936813
M00356	3.32906e-05	3.4958e-05	4.6857e-05	4.68332e-05	1.60193e-05	2.38455e-05	2.03437e-05	1.75258e-05	2.07064e-05	CMe	0.998237	0.997504	0.997843	0.998192	0.998016
M00353	2.21308e-06	2.03233e-06	2.33555e-06	2.21344e-06	1.41702e-06	4.03559e-07	2.71896e-06	4.69275e-06	3.9158e-07
M00452	7.2622e-06	5.74571e-06	1.6417e-05	2.69709e-05	1.99756e-06	0	0	0	1.07328e-06
M00453	0.000289532	0.000246017	0.000472106	0.00039697	9.26216e-06	2.3587e-06	6.89079e-06	4.86065e-06	3.43303e-06	GAMe
M00450	1.19786e-06	0	4.75777e-06	1.0062e-05	0	0	0	0	0
M00451	1.0187e-06	0	3.17646e-06	7.90028e-06	0	0	0	0	0
M00359	0.00844066	0.00845565	0.00834357	0.00846655	0.00942322	0.00948865	0.00930015	0.00939512	0.00933825	GAMe
M00358	4.42734e-05	2.68184e-05	8.51944e-06	8.29027e-06	2.33254e-06	9.17596e-06	1.56648e-06	1.09514e-06	1.05299e-06	CMe	0.999582	0.99843	0.999726	0.999814	0.999838
M00454	0.00662363	0.0070645	0.00721354	0.0070701	0.00699156	0.00728148	0.00641002	0.00653733	0.00760999	CMe	0.915062	0.91618	0.926148	0.926082	0.914226
M00250	0.00266624	0.00298475	0.00264836	0.00301125	0.00418667	0.00363899	0.00400338	0.00398088	0.00493701	GAMe
M00020	0.00731495	0.00747241	0.00765747	0.00757854	0.00895335	0.0107878	0.0090848	0.0100495	0.00942916	GAMe
M00251	0.000419057	0.00044489	0.000447902	0.000554289	0.000919251	0.00109471	0.00126798	0.000966487	0.00118933	CMe	0.958943	0.950873	0.941792	0.959512	0.954093
M00531	0	0	1.28591e-06	1.33179e-06	0	0	0	0	0
M00530	4.10992e-05	3.71529e-05	5.84091e-05	5.82557e-05	6.41666e-05	8.92153e-05	0.000200499	9.0819e-05	3.05765e-05
M00533	5.33827e-07	8.62003e-08	4.75542e-06	1.01647e-05	0	0	0	0	0
M00532	0.0012291	0.00120457	0.00136863	0.00123635	0.00081321	0.000982215	0.00101369	0.000978638	0.000955965	CMe	0.920035	0.909456	0.906184	0.911472	0.91808
M00535	0.00544093	0.00556647	0.0057922	0.00572409	0.00485666	0.00520269	0.00473683	0.00511979	0.00496627	GAMe
M00537	7.80906e-06	4.7466e-06	6.36107e-06	1.52757e-05	5.54485e-05	5.35034e-05	0.000179795	8.50428e-05	6.9463e-05
M00538	4.33837e-06	2.637e-06	3.53393e-06	8.48651e-06	3.08047e-05	2.97241e-05	9.98863e-05	4.7246e-05	3.85905e-05
M00171	0.00146283	0.0014343	0.00141144	0.00148656	0.00156035	0.00142247	0.00124228	0.00139592	0.00128442	GAMe
M00170	0.00351311	0.00348994	0.00352531	0.00363255	0.0031575	0.00263917	0.00262785	0.00278064	0.00267064	GAMe
M00173	0.00159905	0.00161298	0.00162868	0.00160814	0.00173349	0.00191237	0.00161421	0.00180514	0.00168343	GAMe
M00172	0.00312059	0.00307358	0.00302339	0.00320756	0.00315624	0.0028702	0.00251441	0.0028163	0.00258819	GAMe
M00175	7.85536e-05	7.49155e-05	0.00011913	0.000101805	0.000203691	0.000268495	0.000203526	0.000248106	0.000249029	CMe	0.981079	0.976213	0.981859	0.97941	0.978872
M00177	2.46049e-07	2.26296e-07	4.2323e-07	2.79651e-07	0	0	0	0	0
M00176	0.000409704	0.000466888	0.000454483	0.000480023	0.000191408	0.000169016	0.000301178	0.000187994	0.000301844	GAMe
M00179	0.0038187	0.00382555	0.00393465	0.00392185	0.00379387	0.00367257	0.00382811	0.00378416	0.00400125	GAMe
M00178	0.00773473	0.00769301	0.00789881	0.00784251	0.007688	0.0074532	0.00765031	0.00767925	0.00782504	GAMe
M00078	0.000154217	0.000152671	0.000153387	0.000173825	4.45945e-05	6.52789e-05	5.27885e-05	5.14195e-05	3.72073e-05
M00079	0.00169178	0.00170888	0.00167633	0.00189729	0.000194273	0.000252358	0.000256859	0.000236751	0.00020409	GAMe
M00740	0.00247517	0.00252719	0.00265659	0.00255641	0.00195614	0.00215228	0.00183348	0.00215031	0.00185531	GAMe
M00741	0.000652569	0.000660493	0.000721759	0.000659321	0.000445778	0.000443415	0.000487623	0.000453902	0.000477886	GAMe
M00746	0	0	6.52091e-07	1.02271e-06	0	0	0	0	0
M00747	0.00272592	0.00180957	0.00142959	0.00157462	0.000394583	0.000392184	0.00018863	0.000256237	8.58718e-05	GAMe
M00744	1.04658e-06	6.25319e-07	2.01249e-06	4.14008e-06	0	0	0	0	0
M00745	2.29326e-06	1.82809e-06	4.86279e-06	8.31016e-06	8.56095e-07	0	0	0	2.29989e-07
M00075	8.58685e-07	8.0631e-07	8.84258e-07	1.11647e-06	2.18431e-06	5.29988e-06	2.78392e-06	2.91941e-06	1.28299e-06
M00076	0.000271752	0.000279018	0.000304537	0.000324904	9.39038e-05	0.000127095	9.87754e-05	9.81486e-05	9.34227e-05	GAMe
M00077	0.000306199	0.000312908	0.000345811	0.000363857	0.00011044	0.000151251	0.000114705	0.000116439	0.000110852	GAMe
M00584	0.000375383	0.000384697	0.000411076	0.000413634	0.0005039	0.000596324	0.000754249	0.000563044	0.000826814	GAMe
M00585	0.00239202	0.0022897	0.00229484	0.00241265	0.00294061	0.00210089	0.00262639	0.00289111	0.00272212	GAMe
M00586	0.000383488	0.000149554	2.30727e-05	1.7521e-05	0.000109797	3.69975e-05	0.000102209	0.000136496	5.54201e-05
M00580	0.00153408	0.00167463	0.00169005	0.00157391	0.00057523	0.000529205	0.000715909	0.00067277	0.000430971	CMe	0.97182	0.975883	0.966678	0.969388	0.980082
M00581	0.00631776	0.00627555	0.00643241	0.00620689	0.00620181	0.00666309	0.00677221	0.00695074	0.0070738	GAMe
M00582	0.005681	0.00568465	0.00553358	0.00538175	0.00613268	0.00643579	0.00623207	0.00655119	0.0062901	CMe	0.860315	0.859336	0.861304	0.860521	0.868929
M00627	0.00118972	0.0010602	0.000980454	0.00091439	0.000550615	0.000798822	0.000596554	0.000726821	0.000597506	GAMe
M00620	0.00136425	0.00137988	0.00155528	0.00145892	0.00119584	0.00153631	0.00115459	0.00126132	0.00132538
M00652	0.00128263	0.0013506	0.00124016	0.00132251	0.00207298	0.0019821	0.00170528	0.00169293	0.00207836	GAMe
M00383	0	0	0	0	1.87374e-06	2.13453e-06	2.09727e-06	5.49835e-06	4.66013e-06
M00384	2.64797e-06	1.90445e-06	1.21215e-06	0	0	0	0	0	0
M00221	1.98861e-05	2.82386e-05	5.87896e-05	6.4575e-05	0.000112271	0.000207412	7.70589e-05	5.71009e-05	0.000100214	CMe	0.998129	0.996716	0.99876	0.99911	0.998569
M00695	0.000167122	0.000189946	0.000192179	0.0001893	0.000116467	0.000137164	0.000118687	0.000115639	0.000134803
M00696	0.000549877	0.000560738	0.000550935	0.000628253	5.53701e-05	4.73349e-05	4.46642e-05	4.11054e-05	3.13195e-05	GAMe
M00220	3.37231e-05	3.74854e-05	6.31157e-05	5.8317e-05	7.24171e-05	0.000104339	7.26149e-05	7.56784e-05	9.08689e-05	CMe	0.998776	0.998276	0.998742	0.998752	0.998649
M00698	0	6.85862e-07	2.33085e-06	6.32062e-06	0	0	0	0	0
M00699	0.00233923	0.0023177	0.00236807	0.00253247	0.00219654	0.0019145	0.00248495	0.00231446	0.0023787	GAMe
M00498	0.000390346	0.000435294	0.000378486	0.000401496	3.6114e-05	4.98817e-05	2.70444e-05	4.71958e-05	2.934e-05	GAMe
M00499	0.000479864	0.000501419	0.000482057	0.000546999	5.321e-05	6.78944e-05	3.1189e-05	4.88862e-05	3.89605e-05	GAMe
M00497	8.05374e-06	6.09407e-06	1.79769e-05	1.7857e-05	1.94143e-05	3.7578e-05	1.67919e-05	2.72612e-05	1.34013e-05
M00495	3.46582e-06	5.07081e-06	6.80815e-06	7.91059e-06	4.04544e-05	2.87488e-05	0.00186922	3.76779e-05	5.06208e-05
M00492	0.00357296	0.00376325	0.00263975	0.00330563	0.00832846	0.00692779	0.00638625	0.00690261	0.00715105	GAMe
M00490	4.54364e-06	4.32377e-06	4.76435e-05	6.407e-06	1.84012e-05	1.48445e-05	2.39799e-05	1.70425e-05	2.24031e-05
M00491	0.00397712	0.00377023	0.00426278	0.00417724	0.00228864	0.00197559	0.00245149	0.00216699	0.00182043	GAMe
M00319	2.50075e-05	2.27372e-05	4.01174e-05	4.37151e-05	0.000266454	0.000584536	0.00066504	0.00047074	0.000692052
M00253	0.000340333	0.000221624	0.000153129	0.00013749	5.55065e-05	6.98549e-05	4.62845e-05	4.40518e-05	4.99303e-05	GAMe
M00254	0.01942	0.0187902	0.0185782	0.0184238	0.0106878	0.0104811	0.011627	0.0108565	0.00996669	CMe	0.92914	0.933623	0.926594	0.933206	0.93872
M00255	0.00163685	0.00168631	0.00161065	0.00187598	0.000214347	0.000231859	0.000157817	0.000231646	0.000149341	GAMe
M00256	0.00754434	0.00764512	0.00757819	0.00764158	0.0079849	0.0082859	0.00784869	0.00787388	0.00833495	GAMe
M00257	0.000603528	0.000579288	0.000562129	0.00063485	0.000110122	7.74834e-05	3.44402e-05	7.79352e-05	1.61107e-05	GAMe
M00258	0.0390906	0.0385451	0.0355489	0.0373552	0.0385136	0.0404426	0.0380045	0.0388181	0.0365497	CMe	0.877667	0.878184	0.883158	0.883969	0.893714
M00259	3.54827e-05	3.73661e-05	5.23279e-05	5.68905e-05	0.000340713	0.000687417	2.70029e-05	0.000378897	3.11443e-05
M00315	0.000389565	0.000180017	3.75068e-06	3.16711e-06	6.48795e-05	7.2901e-05	6.13959e-06	7.61877e-05	0
M00314	0.000725218	0.000298526	2.15397e-05	2.7155e-05	2.26701e-05	3.57438e-05	3.3987e-05	1.78206e-05	4.4752e-05	GAMe
M00317	8.32911e-07	5.18333e-07	5.31527e-06	1.78799e-05	0	1.03657e-06	0	0	0
M00845	0.00443177	0.00446923	0.0046689	0.00476549	0.00468965	0.00430727	0.00472326	0.0044789	0.0047732	GAMe
M00844	0.00743594	0.00746835	0.00756922	0.0077957	0.00949384	0.00870255	0.00919443	0.00887898	0.00925437	GAMe
M00847	0.000733234	0.000791794	0.00118815	0.000674454	0.000407126	0.00116541	0.000538078	0.000814238	0.000538251	GAMe
M00846	0.00157471	0.00159957	0.00165317	0.00163761	0.00205814	0.00230172	0.00200235	0.00210906	0.00203171	GAMe
M00841	0.00505697	0.00508514	0.00493452	0.00503301	0.00495329	0.00443757	0.00511559	0.00518949	0.00463866	GAMe
M00840	0.00356098	0.00358949	0.00335697	0.00344484	0.00288339	0.0030423	0.00309693	0.00318501	0.00285171	GAMe
M00843	0.00462302	0.0045222	0.00447686	0.00450742	0.00414198	0.00380456	0.00448036	0.00447133	0.00423819	GAMe
M00842	0.00462302	0.0045222	0.00447686	0.00450742	0.00414198	0.00380456	0.00448036	0.00447133	0.00423819	GAMe
M00849	0.00127554	0.00128366	0.00131348	0.00128255	0.00114599	0.00118261	0.0013439	0.00127905	0.00117531	CMe	0.921115	0.924687	0.91255	0.919994	0.92653
M00848	0.000956514	0.00100549	0.00095873	0.00097957	0.00092706	0.000959104	0.000920494	0.000937041	0.000962096	CMe	0.915839	0.912915	0.918806	0.921129	0.921381
M00306	0.000320177	0.000439137	0.000330565	0.000321107	9.50273e-05	0.000127475	8.07949e-05	0.000117495	4.45834e-05	GAMe
M00822	0.000948549	0.00101844	0.00096829	0.0010653	0.000101746	0.000102076	8.12656e-05	9.87655e-05	7.46658e-05	GAMe
M00792	0	0	0	0	0	0	0.000307899	0	0
M00406	1.50742e-06	2.08158e-06	2.76017e-06	5.15145e-06	0	0	0	0	0
M00816	0.00515693	0.00505477	0.00509248	0.00522862	0.00376343	0.00384499	0.0030345	0.00341285	0.00332007	GAMe
M00817	0.00145157	0.00137231	0.00108457	0.00120691	0.0017743	0.00162553	0.00123237	0.00143577	0.00122974	GAMe
M00038	1.47305e-05	1.71319e-05	1.60497e-05	1.80901e-05	5.21885e-06	1.38685e-05	5.30499e-06	2.54821e-06	3.62819e-06	CMe	0.998298	0.995654	0.998336	0.999228	0.999003
M00039	8.8655e-05	8.59895e-05	8.8457e-05	0.000106769	6.13056e-06	6.39512e-06	4.16992e-06	8.13596e-06	5.8829e-06
M00034	0.00187813	0.00190302	0.00186311	0.00185597	0.00239458	0.0023509	0.00238858	0.00246811	0.00247426	CMe	0.850015	0.859546	0.854748	0.85658	0.86052
M00035	0.00414035	0.00416234	0.00404628	0.00406441	0.00391402	0.00377782	0.00350945	0.00404215	0.00364711	CMe	0.878384	0.889276	0.891954	0.882783	0.897468
M00036	0.00167136	0.00162268	0.00160649	0.00164096	0.00162977	0.00155054	0.00145614	0.00166418	0.00145694	CMe	0.92966	0.936336	0.939287	0.933271	0.944078
M00030	0.000184083	0.000189748	0.000235778	0.000209634	0.000185025	0.000336373	0.000221598	0.000208967	0.000258847
M00032	0.000513299	0.000507575	0.00061385	0.000590645	0.000458896	0.00067893	0.000527985	0.000509601	0.00053974	CMe	0.936988	0.913693	0.931496	0.93562	0.935224
M00033	0.00491513	0.00494786	0.00478066	0.00483969	0.00477411	0.00479006	0.00475196	0.00475036	0.00478334	GAMe
M00660	0	0	1.21363e-07	1.99607e-07	1.6309e-07	0	0	0	3.64703e-07
M00664	0	0	3.57719e-07	2.06179e-06	0	0	0	0	0
M00667	0.00125084	0.00135709	0.00120973	0.00106157	0.00194594	0.00250641	0.00206271	0.00227422	0.00231871	GAMe
M00669	0.00168003	0.00164971	0.00182581	0.00168597	0.00161783	0.00169467	0.00182902	0.00164213	0.00195305	GAMe
M00298	0.000330571	0.000409776	0.000397233	0.000358842	0.00017345	0.000249822	0.000473635	0.000221419	0.000224744	CMe	0.995462	0.993812	0.98838	0.994776	0.994759
M00299	0.00480049	0.00490748	0.00437518	0.00440528	0.00405352	0.00453625	0.00401885	0.00433211	0.00373829	CMe	0.899204	0.895498	0.904764	0.900473	0.918431
M00549	0.00288381	0.00278668	0.00284547	0.00275098	0.00321437	0.00302877	0.00293967	0.00311661	0.00293681	CMe	0.861718	0.873766	0.873878	0.872236	0.886039
M00542	0	0	1.46034e-07	1.51835e-07	1.72151e-07	0	0	0	3.84964e-07
M00545	1.91064e-05	2.36362e-05	3.07887e-05	3.47057e-05	6.85457e-05	0.000105414	9.07343e-05	6.90691e-05	0.000117175
M00546	8.35224e-05	6.31828e-05	7.66964e-05	6.535e-05	9.81447e-05	0.000149747	0.000125939	0.000125344	0.000110358
M00641	0	0	6.96854e-07	2.67765e-06	0	0	0	0	0
M00292	4.11576e-06	2.48649e-06	6.40578e-06	7.85995e-06	6.49599e-05	0.000141473	0.000218128	8.29757e-05	0.000211189
M00101	0	0	0	0	0	0	0	0	4.4752e-07
M00718	0.0029564	0.0029934	0.0030055	0.00323165	0.00193523	0.00173808	0.00220299	0.00204963	0.00210847	GAMe
M00715	2.11856e-05	2.01341e-05	1.78462e-05	2.25359e-05	4.70553e-05	2.73031e-05	0.000194322	4.48662e-05	6.07712e-05
M00714	0	0	8.94297e-07	3.0436e-06	0	0	0	0	0
M00717	0.000249869	0.00016771	0.000110107	0.000132943	0.000396193	0.000341814	0.000410349	0.0003897	0.000318878
M00716	0.00041018	0.000271918	0.000167237	0.000209989	0.000543336	0.000325024	0.000457233	0.000495909	0.00047583	GAMe
M00711	0.000334254	0.000312706	0.000510889	0.000285026	6.97167e-05	0.00034995	0.000239259	0.000239433	0.000331459	GAMe
M00713	0	0	8.94297e-07	3.0436e-06	0	0	0	0	0
M00712	0.000562966	0.000592427	0.000935615	0.000514009	0.000138575	0.000407409	0.000379302	0.000402733	0.000512118	GAMe
M00481	0.00218793	0.00205843	0.00212671	0.00216612	0.000327748	0.000210964	0.000194705	0.000355059	2.07497e-05	GAMe
M00214	0.000538875	0.000568797	0.000939978	0.00090976	0.00189144	0.00257291	0.00234513	0.00196134	0.00268214	GAMe
M00215	4.63087e-05	3.91159e-05	4.94737e-05	6.99319e-05	8.68438e-05	0.000101677	0.000102131	0.000111814	8.71662e-05	CMe	0.997882	0.997608	0.997569	0.997495	0.998087
M00216	0.000175663	0.000193606	0.000188739	0.000212515	0.000326668	0.000307505	0.00047289	0.000443519	0.000401744
M00217	3.6787e-06	1.72487e-06	7.0543e-06	3.8435e-06	4.73322e-05	6.47238e-05	7.97752e-06	1.965e-05	2.76502e-05
M00210	0.00105046	0.00103804	0.00114118	0.00105254	0.00100983	0.00105236	0.00114351	0.00103982	0.00123148	GAMe
M00211	0.00121683	0.00108535	0.00101177	0.00111339	0.000977774	0.000689558	0.00155696	0.00104132	0.000859279	GAMe
M00212	0.00397469	0.00392828	0.00477349	0.00481484	0.00557931	0.00647766	0.00658063	0.00569192	0.00823346	CMe	0.995406	0.99491	0.994761	0.995639	0.993983
M00213	8.45273e-06	6.64372e-06	3.44495e-05	1.9936e-05	0.000233907	0.000574902	0.000164097	0.000214892	0.000101312
M00063	0.00219283	0.00220339	0.00248098	0.002324	0.00233215	0.00252786	0.00284402	0.0026389	0.00317547	GAMe
M00219	6.97884e-07	5.83254e-07	5.80969e-06	1.11564e-05	0	0	0	0	0
M00199	0.000374124	0.000373078	0.000409167	0.000403512	9.70558e-05	0.00014554	0.00012562	0.00013553	0.000140973	GAMe
M00198	0.000186419	0.000201724	0.000339513	0.000397036	0.000514641	0.000178088	0.00103147	0.000482172	0.0013048
M00197	0.00158185	0.00150727	0.001661	0.00170202	0.00164271	0.00145894	0.00156358	0.00142711	0.00136723
M00196	0.00677422	0.00635894	0.007001	0.00718096	0.00471706	0.00430339	0.00431837	0.00420797	0.00402105	CMe	0.919266	0.928707	0.928278	0.932075	0.938088
M00194	0.00133571	0.00126643	0.00141374	0.00144749	0.00135978	0.00119607	0.00129385	0.0011831	0.00112261
M00193	0.00138898	0.0011565	0.0013097	0.00122794	0.00109135	0.00157863	0.000777987	0.000984801	0.000680636	GAMe
M00192	0	2.46984e-07	2.62001e-07	4.34253e-06	0	0	0	0	0
M00191	1.78684e-06	0	4.55767e-06	8.80406e-06	0	7.24143e-07	0	0	0
M00190	0.00218363	0.00226635	0.00287798	0.00275061	0.00518372	0.00643803	0.00660606	0.00589842	0.00550195	GAMe
M00809	0.000757947	0.00073634	0.000661099	0.000617985	0.000298274	0.000547672	0.000327257	0.000376023	0.000352706	GAMe
M00804	2.75273e-05	1.94462e-05	4.23188e-05	3.26151e-05	1.54211e-05	1.75728e-06	0.000143803	2.98701e-05	1.59789e-05
M00807	0.00213147	0.00203638	0.00210673	0.00226376	0.000345365	0.000245067	9.87636e-05	0.000384112	2.74859e-05	GAMe
M00806	0.00141813	0.00131649	0.00162192	0.00136136	0.000608636	0.000786193	0.000557387	0.000602055	0.000832582	GAMe
M00458	0.00038558	0.000412239	0.000292744	0.000280139	0.000861814	0.000904065	0.00067847	0.000973115	0.000776007	CMe	0.960842	0.961704	0.969693	0.957883	0.969588
M00459	0.00329446	0.00322568	0.00290649	0.00294826	0.00262334	0.00246285	0.00247289	0.00263259	0.00187068	GAMe
M00360	0.00699993	0.00700155	0.00689006	0.00698816	0.00781692	0.00783705	0.00771496	0.00781264	0.00770906	GAMe
M00361	0.00494218	0.00483276	0.00489385	0.00494645	0.00467552	0.0043181	0.00457404	0.00471507	0.00451823	GAMe
M00362	0.00388912	0.00383119	0.00383718	0.00386437	0.00406635	0.003833	0.00401922	0.00406146	0.00389047	GAMe
M00364	0.0025476	0.0025893	0.00229148	0.00235897	0.00227794	0.00233871	0.00227734	0.00250046	0.00194401	GAMe
M00365	0.00238027	0.00243678	0.00187276	0.00197158	0.00241211	0.00230418	0.00211234	0.00278316	0.00155736	GAMe
M00366	0.00223103	0.00225268	0.00204766	0.00205475	0.00145471	0.00153515	0.00159441	0.00165339	0.00122292	GAMe
M00367	0.00139102	0.00140791	0.00110487	0.00110168	0.000782208	0.00073294	0.00073301	0.00103234	0.000269644	GAMe
M00368	0.00399803	0.00411152	0.00384832	0.00380334	0.00440546	0.00437047	0.00387095	0.00474604	0.0040616	CMe	0.876093	0.884372	0.89206	0.8777	0.89624
M00443	0.00117466	0.0010111	0.00107882	0.0011775	0.00210306	0.00203509	0.00232	0.00217568	0.00184431	GAMe
M00442	0.000193429	0.00018135	0.000391338	0.000445005	0.00109196	0.00150553	0.00128613	0.00105083	0.00163225
M00445	1.06413e-05	1.14044e-05	1.67899e-05	2.53561e-05	2.42205e-05	2.02577e-05	7.9286e-06	6.53884e-06	7.74841e-06
M00444	1.39544e-06	8.33759e-07	2.68332e-06	5.52011e-06	0	0	0	0	0
M00447	1.91949e-06	1.82806e-06	6.80733e-06	1.27645e-05	1.98011e-06	0	0	0	0
M00446	6.53644e-07	0	5.9843e-07	4.82513e-06	0	0	0	0	1.04421e-06
M00456	1.08768e-05	8.15272e-06	2.04227e-05	2.29772e-05	0	0	0	0	0
M00505	3.5115e-05	4.69163e-05	4.55575e-05	3.95726e-05	5.53947e-06	2.70448e-06	1.76538e-06	2.78985e-06	1.07635e-05
M00506	0.000227615	0.000112653	4.08397e-05	4.16007e-05	4.67071e-05	3.18486e-05	0.000161548	5.09851e-05	0.000169808
M00500	2.21599e-05	2.15226e-05	5.27397e-05	6.1309e-05	0.000255388	0.000299217	0.000286031	0.000242777	0.000416122
M00502	5.182e-07	3.78044e-07	5.12563e-06	7.36958e-06	0	0	0	0	0
M00503	0	0	2.98228e-06	3.86466e-06	0	0	0	0	0
M00064	0.000535302	0.000530063	0.000668876	0.000591859	0.00120944	0.00126155	0.00156168	0.00136267	0.0017076	GAMe
M00149	0.00165376	0.00166898	0.00185396	0.00182627	0.000673875	0.000999129	0.000718779	0.000851409	0.000701366	GAMe
M00061	0.00209614	0.0021809	0.00218572	0.00213159	0.00220427	0.00230439	0.00186196	0.00193935	0.00195757	GAMe
M00060	0.00223508	0.00223205	0.00248204	0.00237839	0.00234019	0.0024067	0.00289836	0.00256385	0.00286527	GAMe
M00144	0.000745593	0.000734886	0.00078716	0.000800849	0.000158419	0.00022192	0.000189707	0.000168901	0.00021381	CMe	0.980239	0.974028	0.977319	0.980383	0.977239
M00146	8.98214e-07	1.53598e-06	8.22342e-07	1.01566e-06	9.64778e-07	7.69339e-06	1.07987e-06	0	4.84184e-06
M00140	0.00579964	0.00573516	0.00615944	0.00572081	0.00605935	0.00675883	0.00655121	0.00646053	0.00671103	GAMe
M00141	0.00332681	0.00325316	0.00391999	0.0033712	0.00280718	0.00334867	0.00339516	0.00322199	0.00349171	GAMe
M00266	0.00165164	0.00168859	0.00156788	0.00144713	0.00274112	0.00221708	0.00196714	0.00201948	0.00247324	GAMe
M00754	0.00131276	0.00123506	0.00127603	0.00129967	0.000196649	0.000126578	0.000116823	0.000213035	1.24498e-05	GAMe
M00593	9.55759e-05	7.04877e-05	0.000132709	0.00015772	0.000277351	0.000478079	0.000259064	0.000231725	0.000299305	CMe	0.997125	0.995263	0.997431	0.997788	0.997303
M00619	5.63111e-05	5.71126e-05	6.01837e-05	7.65972e-05	0.000154292	0.000167595	0.000193107	0.000171936	0.000137286
M00590	2.4119e-06	4.37825e-06	1.11449e-05	1.22931e-05	3.25521e-05	3.236e-05	1.62755e-05	2.78218e-05	4.4781e-05
M00596	0.00062574	0.000753297	0.00068156	0.00069017	0.000246797	0.000261039	0.000366766	0.000241666	0.000359457	GAMe
M00610	0.00102822	0.00118928	0.00111848	0.00106595	0.000508111	0.00055771	0.000653186	0.000622908	0.000504962	GAMe
M00615	1.25777e-05	9.71454e-06	1.90995e-05	2.78041e-05	4.7279e-05	2.07758e-05	0.000199967	3.41139e-05	3.65495e-05
M00336	0.00172931	0.00193101	0.00194047	0.00166867	0.00269607	0.00285981	0.0025296	0.0026966	0.00242828	GAMe
M00391	4.59314e-07	1.18924e-06	1.05129e-06	6.92496e-07	0	0	0	0	0
M00390	1.01049e-06	2.61633e-06	2.31284e-06	1.52349e-06	0	0	0	0	0
M00392	1.69656e-06	2.52912e-06	7.07226e-06	5.04481e-06	2.89433e-06	6.55963e-06	7.2465e-06	2.10095e-06	9.59788e-06
M00394	0.00464585	0.00458114	0.00460557	0.00459673	0.00450354	0.00430287	0.00423997	0.00443392	0.00408914	GAMe
M00268	0.00156593	0.00159303	0.00166174	0.00142489	0.00225623	0.00199653	0.00178987	0.00191727	0.00235038	GAMe
M00668	0.000164365	0.000161984	0.000221425	0.000220795	0.000135324	0.000123343	5.53518e-05	9.30377e-05	3.78787e-05
M00098	7.47404e-05	3.3021e-05	1.89499e-05	2.58115e-05	7.49022e-05	8.20839e-05	4.3698e-05	6.62147e-05	4.79614e-05
M00093	0.00440614	0.00435899	0.004187	0.00419457	0.00461952	0.00469305	0.00494569	0.0048261	0.00468152	GAMe
M00091	1.7137e-07	1.47902e-07	0	3.44493e-07	0	0	0	9.33755e-07	0
M00096	0.00519237	0.00534221	0.00506927	0.00515343	0.00622736	0.00663009	0.0060276	0.00639219	0.00616059	GAMe
M00095	0.0018996	0.00189813	0.00194637	0.00191522	0.00156703	0.00156933	0.00184729	0.00173094	0.00155204	CMe	0.919262	0.925018	0.910089	0.918893	0.927184
M00689	1.65156e-06	1.83669e-07	1.56076e-06	2.67376e-07	2.04255e-06	1.17018e-05	0	2.39748e-06	1.12888e-06
M00688	1.65156e-06	1.83669e-07	1.56076e-06	2.67376e-07	2.04255e-06	1.17018e-05	3.52458e-06	2.39748e-06	1.12888e-06
M00686	2.28531e-06	4.17011e-06	1.37492e-06	2.62515e-06	2.42484e-06	3.10762e-06	3.39264e-07	2.84621e-06	1.67521e-06
M00684	5.84215e-08	0	1.06973e-07	1.17441e-07	0	0	0	0	0
M00628	0.00133916	0.00140185	0.00134673	0.00134983	0.000655242	0.000852514	0.000816549	0.000833049	0.000709097	GAMe
M00324	2.80904e-05	2.22931e-05	4.72073e-05	4.92631e-05	1.09885e-06	9.63723e-07	0	1.78007e-06	0
M00325	0.000686808	0.000700862	0.000685999	0.000777687	6.92126e-05	5.91686e-05	5.58303e-05	5.13817e-05	3.91493e-05	GAMe
M00326	0.000549446	0.00056069	0.000548799	0.00062215	5.53701e-05	4.73349e-05	4.46642e-05	4.11054e-05	3.13195e-05	GAMe
M00320	0.00149766	0.00144637	0.00160142	0.00156813	0.00113943	0.00123794	0.00134234	0.00141326	0.00152921	GAMe
M00323	2.45485e-05	2.72834e-05	1.50344e-05	3.10207e-05	7.15906e-06	4.55785e-06	2.10425e-06	1.02655e-05	2.10598e-06
M00485	0.000382266	0.000406387	0.000409108	0.000386255	0.000312346	0.000385232	0.000347226	0.000329985	0.000435698	CMe	0.967552	0.962124	0.965037	0.96886	0.961525
M00486	0	3.61819e-07	2.39072e-06	8.08466e-06	0	0	0	0	0
M00483	2.89692e-05	2.1174e-05	3.3349e-05	2.51331e-05	0.000148659	0.00036797	0.000453647	0.000328283	7.72027e-05
M00679	1.19881e-06	1.26456e-06	4.63408e-06	5.62307e-06	1.484e-05	2.81758e-06	1.93788e-05	1.59672e-05	3.89587e-05
M00249	0	0	0	2.86519e-07	0	0	0	0	0
M00247	0.00842319	0.00874361	0.00784933	0.0082709	0.0117545	0.0109202	0.0115718	0.0112116	0.0123364	GAMe
M00246	0.00101476	0.00104993	0.00109708	0.000918963	0.00145256	0.00129531	0.00130894	0.00126384	0.00134013	GAMe
M00245	0.00148135	0.00150245	0.00154926	0.00130528	0.00205902	0.00184085	0.00187138	0.00179087	0.00193295	GAMe
M00244	0.000475946	0.000442352	0.000429066	0.000489109	0.00091371	0.00084061	0.00173306	0.00109713	0.000941024	GAMe
M00242	0.00803392	0.00813643	0.00779311	0.00787846	0.00741576	0.00834244	0.00823068	0.00857105	0.00845859	GAMe
M00241	0	9.47234e-07	2.00815e-07	4.68757e-06	0	0	0	0	0
M00240	0.00327342	0.00278558	0.00302978	0.00239646	0.00421951	0.00605041	0.00438374	0.00536195	0.00385266	CMe	0.913642	0.88628	0.916083	0.902476	0.927378
M00872	1.75339e-05	2.07077e-05	4.21312e-05	4.73036e-05	0.000114266	5.25262e-05	0.000161202	0.000120387	0.000296637	CMe	0.981151	0.991667	0.974006	0.981116	0.959294
M00271	0.00598053	0.00614489	0.00521754	0.00561513	0.00687389	0.00503093	0.00563182	0.00541512	0.00576018	GAMe
M00430	1.39958e-06	2.59923e-06	2.05766e-06	2.89769e-06	0	5.8346e-07	0	0	0
M00432	0.00781379	0.00786648	0.00842409	0.0083344	0.00734606	0.0075102	0.00686972	0.0071791	0.00698463
M00434	0.00699425	0.0072209	0.00678737	0.00668901	0.00692346	0.0067757	0.00657094	0.00684335	0.00682541	GAMe
M00435	2.41002e-06	3.06055e-06	7.41125e-06	1.54109e-05	0	1.40369e-06	0	0	0
M00436	0.000675053	0.000582707	0.0005604	0.000503174	0.00111442	0.00124839	0.00125905	0.00115702	0.00149658	GAMe
M00439	0.00596623	0.00561849	0.00618739	0.00616872	0.00620835	0.00561609	0.00749501	0.00621376	0.00711516	GAMe
M00029	0.00408344	0.00409093	0.00421497	0.00432422	0.00511168	0.00463684	0.00499666	0.00478348	0.00503463	GAMe
M00028	0.00204968	0.00212231	0.00217803	0.00220008	0.00226109	0.0020414	0.00225668	0.00211136	0.00232348	GAMe
M00023	0.00238335	0.00249429	0.00262308	0.00245169	0.0018614	0.00201261	0.00221805	0.00207909	0.00217461	CMe	0.908591	0.908017	0.896995	0.905206	0.907955
M00022	0.00435142	0.00441944	0.0043702	0.00451255	0.00548232	0.00546287	0.00554383	0.00542959	0.00573296	GAMe
M00021	0.00543103	0.00548736	0.00506926	0.00521164	0.00445399	0.00473631	0.00416895	0.00456744	0.00421525	CMe	0.886792	0.885645	0.895932	0.889664	0.904551
M00868	0.000813075	0.000809355	0.000849012	0.000824073	0.000975852	0.00103361	0.000908298	0.00101659	0.000961082	GAMe
M00027	0.00082901	0.000757221	0.000821785	0.000779041	0.000151618	0.000164976	0.000279305	0.000180461	0.00010277	CMe	0.988054	0.987685	0.97841	0.986641	0.992746
M00026	0.00439046	0.00439308	0.00453877	0.00450856	0.0046323	0.00410239	0.00486704	0.00465225	0.00496906	GAMe
M00025	0.00111101	0.00114692	0.00121705	0.00117032	0.00154771	0.00152249	0.00161867	0.00159961	0.00168913	GAMe
M00024	0.000942862	0.00093637	0.00102666	0.000968351	0.00114683	0.00109844	0.00120483	0.00118775	0.00127713	GAMe
M00555	4.81738e-06	5.23679e-06	7.24793e-06	6.80435e-06	8.27798e-07	1.25479e-06	6.16444e-07	6.46446e-07	3.04386e-07
M00554	0.006835	0.00701349	0.00706967	0.0069446	0.00593575	0.00554138	0.00614015	0.00565995	0.00599907	CMe	0.887482	0.898346	0.888505	0.899843	0.891319
M00552	0.00352417	0.00335743	0.00330104	0.00341709	0.00384526	0.00387922	0.00355779	0.00389435	0.00347648	GAMe
M00550	0.0055872	0.00559778	0.00562068	0.00556997	0.00229416	0.00193845	0.00190787	0.00229822	0.0018809	GAMe
M00656	0.00100711	0.00106513	0.00122231	0.00118643	0.00131118	0.00182011	0.00156166	0.00124799	0.00176647	GAMe
M00657	0.00244004	0.00260678	0.00230733	0.00243194	0.00379212	0.00339937	0.00307516	0.00312039	0.00374308	GAMe
M00651	0.000625849	0.000617883	0.000675063	0.000686647	0.000535384	0.000714563	0.00063432	0.000500649	0.000666213
M00280	0.0023664	0.00251478	0.00293738	0.00208977	0.000689735	0.00115407	0.00149929	0.00101405	0.00110532	GAMe
M00768	0.000758839	0.00081475	0.000774632	0.000852241	8.13968e-05	8.16612e-05	6.50124e-05	7.90124e-05	5.97326e-05	GAMe
M00117	0.000352419	0.000363742	0.000479665	0.000376811	0.00010427	0.000232306	0.00015483	0.000179364	0.000133269	GAMe
M00116	0.000573339	0.000553302	0.000555609	0.000635643	0.000400613	0.000544922	0.000429157	0.000485409	0.000273321	GAMe
M00115	0.00598207	0.00608913	0.00567314	0.00576852	0.00547583	0.0052569	0.0050364	0.00579558	0.0052758	GAMe
M00114	0.00198853	0.00190491	0.00206574	0.00203887	0.00164309	0.00155246	0.00164392	0.00156016	0.00157219	GAMe
M00113	1.45105e-05	1.21181e-05	1.89406e-05	1.28215e-05	5.74122e-06	1.58856e-05	9.93811e-06	1.4566e-05	1.54513e-05
M00294	1.22101e-06	4.74209e-06	5.58935e-07	1.84089e-06	0	3.22848e-06	0	0	0
M00295	1.09754e-06	6.63064e-07	1.70821e-06	2.09599e-06	1.73226e-05	3.7726e-05	5.81674e-05	2.21269e-05	5.63172e-05
M00290	0.0001411	0.000134825	8.48556e-05	7.98678e-05	0.000232498	0.000279556	0.000246196	0.000285226	0.00021067
M00291	4.11576e-06	2.48649e-06	6.40578e-06	7.85995e-06	6.49599e-05	0.000141473	0.000218128	8.29757e-05	0.000211189
M00119	0.00481462	0.00483502	0.00477376	0.00472462	0.00470168	0.00458013	0.0043979	0.00474368	0.00450881	GAMe
M00118	0.000455205	0.000426075	0.000447383	0.000472623	0.000196497	0.000189609	0.000237071	0.000245028	6.82295e-05	GAMe
M00056	3.66303e-06	1.5807e-06	7.54563e-06	7.36353e-06	1.36112e-05	2.43913e-05	6.98449e-06	2.74665e-05	6.42335e-06
M00055	3.62278e-06	3.47406e-06	2.94823e-06	3.64131e-06	1.77516e-05	1.49007e-05	1.98693e-05	1.97397e-05	2.27203e-05
M00052	0.00268501	0.00270577	0.00260837	0.00261439	0.00288414	0.00290577	0.00286694	0.00301867	0.00288746	GAMe
M00053	0.00329098	0.00326114	0.00318368	0.00325307	0.0032157	0.00310767	0.00332265	0.00331922	0.00313442	GAMe
M00050	0.00857309	0.00851839	0.00837467	0.00840775	0.00909274	0.00873081	0.00891524	0.00894531	0.00866045	GAMe
M00051	0.00426786	0.00430442	0.0041102	0.00418838	0.00469639	0.00481307	0.00480652	0.00481308	0.00475348	GAMe
M00728	0.00163557	0.00167878	0.00179261	0.00170724	0.00153615	0.001683	0.0017222	0.00165516	0.00175149	CMe	0.90716	0.904877	0.901113	0.908305	0.905306
M00729	0.00499644	0.005017	0.00511258	0.00502749	0.0143223	0.0145307	0.0145547	0.0152613	0.0166209	CMe	0.649076	0.659504	0.650422	0.649481	0.645778
M00720	0.000686808	0.000700862	0.000685999	0.000777687	6.92126e-05	5.91686e-05	5.58303e-05	5.13817e-05	3.91493e-05	GAMe
M00721	0.00011043	0.000113716	0.000186423	0.00011526	2.80965e-05	6.63228e-05	5.27221e-05	5.21173e-05	7.65298e-05
M00722	4.8664e-05	3.04033e-05	9.91446e-05	7.2393e-05	4.17794e-07	3.3316e-06	3.97489e-06	2.69717e-06	2.30907e-06
M00723	1.77956e-06	8.4535e-07	2.45246e-06	4.8942e-06	0	0	5.45741e-07	0	0
M00724	3.50202e-06	2.67792e-06	4.56255e-06	8.44233e-06	8.7201e-07	6.95364e-06	7.32027e-06	6.14124e-06	1.92778e-06
M00725	0.00132897	0.00128084	0.00126702	0.00134528	0.000293689	0.000166861	0.000387198	0.000285305	0.000128549	GAMe
M00726	0.000484762	0.000525099	0.000189356	0.000189115	0.000824235	0.000904062	0.000743311	0.0010565	0.000717665	GAMe
M00727	0.00303934	0.00316065	0.00302936	0.00285295	0.00248814	0.00287402	0.00286864	0.00284779	0.00311206	CMe	0.96976	0.967038	0.966916	0.968081	0.967104
M00202	1.38345e-05	1.01547e-05	2.07224e-05	2.4847e-05	0.000320691	0.000516171	0.00034169	0.000442516	0.00043313
M00201	0.00131532	0.00125054	0.00137796	0.00141115	0.00135902	0.0011952	0.00129385	0.0011831	0.00112261
M00200	0.00131644	0.00125105	0.00137971	0.00141672	0.00135902	0.0011952	0.00129385	0.0011831	0.00112261
M00207	0.00461326	0.00437405	0.00488063	0.00484895	0.00430411	0.00433719	0.00488884	0.00432995	0.00436424	CMe	0.905217	0.910115	0.898216	0.911952	0.916881
M00206	0.00161042	0.00154151	0.0017204	0.00174978	0.00199618	0.00182229	0.00195507	0.00174982	0.00184218
M00205	5.44633e-05	6.1071e-05	7.56246e-05	8.44291e-05	0.000160763	0.0001889	0.000150356	0.000111979	0.000164653
M00204	2.94759e-05	3.85024e-05	6.5672e-05	4.29178e-05	5.4609e-05	8.99351e-05	7.45295e-05	0.00011657	0.000103984
M00209	0.00240301	0.00219248	0.00239938	0.00245044	0.00147221	0.00135746	0.00211379	0.00130332	0.00107774	CMe	0.919491	0.928642	0.890987	0.932305	0.946283
M00208	0.000586452	0.000618135	0.00053867	0.000665565	5.11779e-05	8.84551e-05	5.73327e-05	8.04411e-05	2.46836e-05	GAMe
M00835	0	0	5.8021e-08	0	0	0	0	0	0
M00839	0.00222203	0.00225609	0.00266949	0.00246474	0.00368856	0.00400209	0.00417904	0.00407671	0.00430844	GAMe
M00769	0	0	1.30554e-06	1.43329e-06	0	0	0	0	0

## Sheet: Table S8 
Table S8. Table of Relative Abundance of modules in All Samples after Remove C.minuta
Module	GAMe1	GAMe2	GAMe3	GAMe4	CMe1	CMe2	CMe3	CMe4	CMe5	Enriched Groups
M00279	0.0056807	0.00638249	0.00627013	0.00545726	0.00361549	0.00360041	0.00389404	0.00380618	0.00387242	GAMe
M00267	0.000555428	0.000568283	0.000612658	0.000494989	0.00027652	0.00045507	0.000506986	0.000339304	0.000403664
M00474	8.26505e-07	0	2.91957e-06	8.76135e-06	0	0	0	0	0
M00475	3.98273e-05	3.35034e-05	5.46197e-05	8.03768e-05	0.000280353	0.000243975	1.35193e-05	0.000264975	4.40008e-05
M00477	0.000130026	0.0001042	0.000208334	0.000168489	0	0	0	0	0
M00470	0.000436271	0.00020935	8.22358e-06	1.57528e-05	0.000113361	0.000104082	7.57521e-06	0.00013306	0
M00471	9.62856e-06	1.50318e-05	2.39349e-05	2.29902e-05	3.98686e-05	7.38124e-05	4.42722e-05	2.60696e-05	2.3558e-05
M00472	2.32573e-07	0	0	0	0	0	0	0	0
M00473	4.4164e-07	0	3.75937e-06	1.4089e-05	0	0	0	0	0
M00478	1.62495e-05	1.64996e-05	1.85868e-05	1.32651e-05	1.09926e-05	1.19558e-05	0.000103709	3.12559e-05	0.000172259
M00479	0.00210286	0.00204035	0.00203541	0.00210777	0.000376886	0.000163958	0.000500367	0.000371903	4.69916e-05	GAMe
M00276	0.00888037	0.00937993	0.00869865	0.00891276	0.00747103	0.00580609	0.00648274	0.00667099	0.0064105	GAMe
M00277	0.00342676	0.00372447	0.00318941	0.00324224	0.00516377	0.0038437	0.00396617	0.00427602	0.00464371	CMe
M00274	0.00161824	0.001863	0.00184956	0.00169408	0.000545193	0.000736807	0.000781112	0.000694318	0.000637049	GAMe
M00275	0.00618851	0.00630389	0.00615046	0.0061993	0.00451887	0.00395805	0.00432715	0.00349451	0.00414968	GAMe
M00272	0.000717772	0.000694248	0.000967625	0.000659397	0.000471126	0.000676429	0.000493935	0.000491114	0.000766825
M00273	0.00858467	0.00848289	0.00935163	0.00818367	0.00347682	0.00359556	0.00417756	0.00389739	0.00374162	GAMe
M00377	0.00202796	0.00197501	0.00190304	0.001932	0.00223073	0.0022797	0.00231089	0.00227544	0.00235756	CMe
M00376	0.00200479	0.00202875	0.00195852	0.0019213	0.00146135	0.00160259	0.00152258	0.00156114	0.00134812	GAMe
M00375	0.000415302	0.00041411	0.000484222	0.000425074	0.000624044	0.000650958	0.000700312	0.000635761	0.000703798	CMe
M00374	0.0012775	0.00129326	0.00138054	0.00133647	0.00137612	0.00156574	0.0013215	0.00142838	0.0013955
M00373	0.00094017	0.000961591	0.00106296	0.00100198	0.000951857	0.00109048	0.00113954	0.00107193	0.00117213
M00519	0.00350945	0.00391568	0.0051515	0.00473748	0.00533136	0.00758171	0.00628725	0.00592932	0.00716281	CMe
M00518	0.000306935	0.00019044	0.000222717	0.000265288	0.000810171	0.00104386	0.0010142	0.000824816	0.00151379	CMe
M00514	6.06189e-05	6.40384e-05	9.83055e-05	8.61223e-05	0.00011338	0.000242555	0.00016576	0.000165524	0.000119546
M00742	0.00244377	0.00245731	0.00233432	0.00238242	0.00323806	0.00339398	0.00312893	0.0032613	0.00323883	CMe
M00429	0.00249452	0.00244594	0.00242463	0.00242103	0.00224732	0.00233242	0.00235711	0.0022947	0.00221346	GAMe
M00743	0.00101613	0.00100585	0.00113821	0.00101974	0.000728535	0.000746834	0.000934559	0.00080339	0.000824391	GAMe
M00341	0	0	0	2.49611e-07	0	0	0	0	0
M00682	1.45155e-06	1.03169e-06	1.32894e-06	1.97391e-06	0	0	0	0	0
M00012	0.00254094	0.00257589	0.00277726	0.00265262	0.00193887	0.00222907	0.00179932	0.00210045	0.00187269	GAMe
M00013	1.06537e-06	5.78849e-07	8.03866e-07	2.03311e-06	0	1.59458e-06	1.16137e-05	0	0
M00010	0.00452557	0.00455818	0.0047528	0.00458001	0.00401544	0.00444376	0.00367165	0.00424169	0.00384853	GAMe
M00011	0.00110569	0.0011038	0.00123383	0.0011746	0.000796032	0.000943386	0.000894896	0.000886805	0.000923163	GAMe
M00016	0.00537899	0.00539855	0.00539834	0.00550801	0.00563775	0.00561508	0.00583654	0.00555194	0.00575138	CMe
M00017	0.00616737	0.00625567	0.00601693	0.00603549	0.00651433	0.00623169	0.00634125	0.00644024	0.00611295
M00014	0.00191991	0.002068	0.00210481	0.00198304	0.00121371	0.00125513	0.0011378	0.00120038	0.00127028	GAMe
M00015	0.00596776	0.00603428	0.00583436	0.00607753	0.00646264	0.00608443	0.00641207	0.00627499	0.00636406	CMe
M00153	0.000981648	0.00104238	0.00125653	0.00101123	0.00059558	0.000874305	0.000913217	0.000776985	0.000759581	GAMe
M00019	0.00749285	0.00741049	0.0080048	0.00789901	0.00578365	0.00689057	0.005322	0.00621752	0.00550525	GAMe
M00157	0.00887121	0.00907644	0.0091439	0.00889585	0.00913046	0.00906768	0.00936041	0.00889697	0.00961516
M00154	3.43898e-06	3.10293e-06	6.15386e-06	6.91314e-06	0	0	0	0	0
M00606	0.00159153	0.00151413	0.00166292	0.00170248	0.00163882	0.00144564	0.0015571	0.00142736	0.00134934
M00605	0.00157839	0.00150064	0.00165355	0.00169338	0.00163082	0.00143424	0.00155262	0.00141972	0.00134713
M00603	0.00241948	0.00250044	0.00332541	0.0030066	0.00116696	0.00179962	0.00203706	0.00166202	0.00168237	GAMe
M00602	0.00157839	0.00150064	0.00165355	0.00169338	0.00163082	0.00143424	0.00155262	0.00141972	0.00134713
M00601	5.49903e-05	6.78565e-05	4.15265e-05	5.3931e-05	2.36319e-05	2.11142e-05	4.26724e-05	1.44335e-05	2.07153e-05
M00600	3.98435e-06	4.43704e-06	1.16494e-05	7.23435e-06	1.19328e-06	4.07807e-06	2.00344e-06	2.10095e-06	2.63802e-06
M00764	0.00510408	0.00561277	0.00365131	0.00462822	0.0113058	0.00774643	0.00778602	0.00822622	0.00953888	CMe
M00765	0.000494751	0.00050978	0.000489765	0.000539815	0.0012523	0.000938006	0.00112135	0.00126623	0.00122863	CMe
M00766	0.000165276	0.000155289	0.000216557	0.000194563	0	1.85146e-06	0	0	0
M00767	3.49784e-05	2.10037e-05	7.58681e-05	5.1994e-05	0	0	0	0	2.86141e-07
M00760	0.000151523	0.000142194	0.000240364	0.000202445	1.30551e-05	7.69703e-06	6.88613e-06	1.15414e-05	9.28994e-06
M00761	0.000307941	0.000318938	0.000518395	0.00031555	8.39876e-05	0.000190247	0.000156549	0.000156293	0.00022261	GAMe
M00609	0.0042582	0.00436566	0.00404695	0.00416212	0.00462883	0.00447232	0.00420713	0.00472041	0.00447531
M00568	0	0	7.70281e-07	3.2002e-06	0	0	0	0	0
M00569	0.000161582	0.000154265	0.000166734	0.000179235	0.000205342	0.000202	0.000247345	0.000189232	0.000211505
M00567	2.33997e-05	2.031e-05	2.53652e-05	2.5082e-05	8.4312e-06	1.36496e-05	1.07072e-05	9.30105e-06	1.08981e-05
M00564	1.05868e-07	2.61057e-07	3.32315e-07	1.52014e-07	4.91451e-07	3.99894e-07	6.28662e-07	7.41665e-07	4.65628e-07
M00565	0.00413911	0.00445379	0.00475917	0.00444699	0.00527967	0.00594625	0.00570662	0.00513722	0.00601069	CMe
M00563	3.77756e-05	3.43935e-05	4.33203e-05	4.31726e-05	2.21007e-05	3.59238e-05	2.67472e-05	2.67151e-05	2.93817e-05
M00129	0.00209419	0.00203647	0.00203792	0.00210913	0.00260123	0.00241921	0.00243183	0.00261586	0.00247734	CMe
M00126	0.00281825	0.00286634	0.00276378	0.00282207	0.00287241	0.0026237	0.00293158	0.00296589	0.00270209
M00127	0.00403938	0.00410199	0.0038456	0.00376588	0.00444176	0.0046133	0.0044026	0.00469687	0.00454863	CMe
M00124	0.00136081	0.00137897	0.00149382	0.00149068	0.0011723	0.0012023	0.00126466	0.00128117	0.00130507
M00125	0.00201848	0.00198858	0.0019378	0.00189129	0.00153375	0.0015737	0.00158758	0.00162661	0.00146392	GAMe
M00122	0.0026879	0.0027606	0.00295485	0.00275066	0.00390677	0.00408811	0.00407867	0.00383441	0.00456415	CMe
M00123	0.0031419	0.00323988	0.00316095	0.00299368	0.00278692	0.00298847	0.00284038	0.00324266	0.00317968
M00120	0.0026384	0.00259464	0.00253889	0.0025976	0.00272584	0.00273482	0.00279804	0.00275477	0.00286778	CMe
M00121	0.00175111	0.00176693	0.00180853	0.00181669	0.00231953	0.00259296	0.00225649	0.00236577	0.00227868	CMe
M00089	0.000718837	0.000729767	0.000690664	0.000696847	0.000880529	0.000913642	0.000893053	0.000900842	0.000896032
M00088	0.0014693	0.0014742	0.00163483	0.00156902	0.00192386	0.00209075	0.00228022	0.00209829	0.0022729	CMe
M00270	0.00114353	0.00107616	0.00128562	0.00106319	0.000475464	0.000623747	0.000447929	0.000491582	0.000643694	GAMe
M00081	0.00150749	0.00158862	0.00131621	0.00162655	0.00156933	0.00119764	0.00111905	0.00114818	0.00132811
M00083	0.00304011	0.00302995	0.00299395	0.00308182	0.00278221	0.00273845	0.00291703	0.00277123	0.00277058	GAMe
M00082	0.0029324	0.0029502	0.00269539	0.00270512	0.00241835	0.00261642	0.00237108	0.00250794	0.00218771	GAMe
M00085	1.23676e-05	9.19599e-06	1.42493e-05	1.81111e-05	0.000124676	0.000201544	0.000129508	0.000175029	0.000113458
M00670	0.00168003	0.00164971	0.00182581	0.00168597	0.00161783	0.00169467	0.00182902	0.00164213	0.00195305
M00087	1.9556e-05	1.56216e-05	2.47271e-05	2.59241e-05	6.18739e-05	9.79015e-05	5.74869e-05	7.57876e-05	5.30719e-05
M00086	0.00519366	0.00520121	0.00527956	0.00579856	0.00658368	0.00594565	0.00745682	0.00665182	0.00733219	CMe
M00489	2.24415e-05	1.63994e-05	4.46011e-05	4.27968e-05	0.00011593	5.04263e-05	0.000152159	0.000128368	0.000297133
M00488	3.84728e-07	0	1.53405e-06	4.48362e-06	0	1.91672e-06	0	0	0
M00589	0.00237246	0.00245295	0.00204285	0.00237459	0.00343157	0.00246802	0.00287593	0.00278807	0.00319127	CMe
M00333	0.000813072	0.000805094	0.000753559	0.000765556	0.000926407	0.0010495	0.00078454	0.000889586	0.000807908
M00332	0	0	9.73559e-08	1.01223e-07	2.29534e-07	0	0	0	2.56643e-07
M00331	6.84157e-05	6.46112e-05	7.13524e-05	7.82325e-05	0.00020678	0.000274153	0.000316269	0.000245277	0.000282202
M00330	0	1.71118e-07	1.46127e-07	5.54726e-07	0	0	2.06037e-06	0	8.2078e-07
M00337	1.18111e-05	1.3867e-05	8.76761e-06	8.98384e-06	7.40924e-06	1.06913e-05	9.95175e-06	9.27653e-06	4.91395e-06
M00278	5.13161e-05	3.60132e-05	6.29767e-05	4.25263e-05	1.50413e-05	8.35092e-06	1.45305e-05	0	6.03662e-06
M00335	0.00488217	0.00481217	0.00498257	0.0049144	0.00490926	0.00493915	0.00522749	0.00502129	0.0052109
M00334	2.50419e-05	1.94537e-05	3.75044e-05	3.40089e-05	6.07908e-07	3.62979e-07	1.80362e-07	3.64435e-07	4.94771e-07
M00339	0.000833284	0.000796161	0.000965152	0.000993136	6.96673e-05	5.91686e-05	5.58303e-05	5.13817e-05	3.91493e-05	GAMe
M00338	0.00062784	0.000556301	0.000617656	0.000727059	0.000666293	0.000621793	0.000656896	0.000698249	0.000554607
M00678	0	0	0	0	0	9.0307e-07	8.87307e-07	0	1.75253e-06
M00238	0.00780234	0.00719582	0.0082034	0.00785739	0.00951656	0.0102968	0.0115529	0.0101477	0.0106146	CMe
M00239	0.00693414	0.00655966	0.00709395	0.00695867	0.0134766	0.0160354	0.0133826	0.0138046	0.0147836	CMe
M00232	3.94874e-06	5.66488e-06	9.21637e-06	5.92494e-06	1.1442e-05	1.54983e-05	1.61237e-05	1.20675e-05	1.19531e-05
M00233	0.00180082	0.00186527	0.00153312	0.00181347	0.00382631	0.00314999	0.00361369	0.00378501	0.00365719	CMe
M00230	9.91575e-06	1.04138e-05	1.83035e-05	1.78004e-05	1.2807e-05	2.40716e-05	2.13041e-05	1.20649e-05	8.49542e-06
M00236	0.0115309	0.0115085	0.0112093	0.0118355	0.0170281	0.0158344	0.0163872	0.0165529	0.017056	CMe
M00237	0.00587523	0.0057618	0.00595808	0.00612595	0.00885958	0.00844487	0.00870354	0.00794149	0.00883984	CMe
M00234	0.00356667	0.0035351	0.00367592	0.00367727	0.00105106	0.000926812	0.00137628	0.0012123	0.000573876	GAMe
M00867	2.74496e-05	1.73733e-05	5.59734e-05	3.92518e-05	2.38739e-07	1.90377e-06	2.27137e-06	1.54124e-06	1.31947e-06
M00866	0.00212086	0.00211983	0.00234077	0.00225631	0.00213441	0.00219705	0.00264072	0.00233674	0.0026079
M00864	0.00527916	0.00522499	0.00513293	0.00533999	0.00600247	0.00581978	0.00531265	0.00536909	0.00551521	CMe
M00346	0.00330593	0.0032761	0.00361558	0.00334727	0.00290244	0.00304219	0.00298071	0.00295362	0.00298271	GAMe
M00344	0.00321871	0.00332881	0.00376071	0.00321072	0.00211781	0.00241094	0.00247945	0.00234007	0.00265873	GAMe
M00345	0.00332978	0.00346883	0.00383392	0.00333749	0.00204384	0.00234304	0.00246275	0.00228698	0.0026421	GAMe
M00342	0.000191271	0.000178717	0.000182265	0.000207746	0.00037579	0.000364794	0.000460737	0.000443127	0.0004041	CMe
M00340	1.33859e-05	1.57159e-05	9.93663e-06	1.01817e-05	8.39714e-06	1.21168e-05	1.12786e-05	1.05134e-05	5.56914e-06
M00428	0.000186099	0.00018714	0.000171728	0.000185358	0.00042706	0.000274977	0.000471443	0.000395739	0.000445051	CMe
M00427	6.17453e-06	2.9867e-06	3.37216e-08	0	0	7.79119e-07	5.7414e-07	0	3.77996e-07
M00422	5.62288e-05	5.63695e-05	7.58024e-05	6.11916e-05	2.03608e-05	2.92713e-05	2.88102e-05	1.74928e-05	2.05727e-05
M00348	0.0003565	0.000365751	0.000380173	0.000409184	0.000449728	0.000468575	0.000661091	0.0005805	0.000430743
M00349	9.76808e-06	1.06188e-05	9.97681e-06	1.6445e-05	0	0	0	7.60344e-06	0
M00648	7.13478e-05	5.25841e-05	9.61142e-05	0.000101777	4.80345e-07	1.69782e-06	7.02963e-07	1.64638e-06	0
M00521	0.0018676	0.00178646	0.00176609	0.00179297	0.00049102	0.000545245	0.000121148	0.000467153	3.94054e-05	GAMe
M00526	0.00594663	0.00597783	0.00592341	0.00604053	0.00573325	0.00587659	0.00593334	0.00575091	0.00585658	GAMe
M00527	0.00611401	0.0061772	0.00615735	0.00628662	0.00626447	0.00636643	0.00648605	0.00621724	0.00650846
M00525	0.00690973	0.00690639	0.00682777	0.0070325	0.00709023	0.00699975	0.00740806	0.00697111	0.00711584
M00643	0.000758839	0.00081475	0.000774632	0.000852241	8.13968e-05	8.16612e-05	6.50124e-05	7.90124e-05	5.97326e-05	GAMe
M00642	0.00143061	0.00147473	0.00160122	0.00149134	0.000986985	0.00109026	0.00127496	0.0011437	0.00127894	GAMe
M00529	2.11476e-05	1.65207e-05	3.18574e-05	2.70358e-05	2.48874e-05	5.19014e-06	0.000173718	4.5441e-05	2.50001e-05
M00647	0.00150512	0.00151422	0.00152838	0.00164073	0.000829416	0.000743922	0.000936522	0.000871139	0.00089158	GAMe
M00646	0.00187741	0.00187425	0.00188193	0.00203706	0.00132602	0.00114398	0.00145308	0.0013472	0.00138151	GAMe
M00645	5.98928e-07	0	2.37889e-06	5.03099e-06	0	0	0	0	0
M00160	2.01701e-07	4.97368e-07	2.37424e-07	1.73771e-07	2.80896e-06	5.33317e-06	2.99433e-06	2.66905e-06	9.16691e-06
M00166	0.00264072	0.00251554	0.00246051	0.00255049	0.00284213	0.00280291	0.00264683	0.0028648	0.00257642	CMe
M00167	0.00519303	0.00528685	0.00526359	0.00504424	0.00484338	0.00490413	0.00502225	0.00514595	0.00495617	GAMe
M00165	0.00434046	0.00434832	0.00434388	0.00424443	0.00418888	0.00420831	0.00424998	0.00436491	0.00418904
M00283	0.00725753	0.00737292	0.00714118	0.00722932	0.00306778	0.00249635	0.00240777	0.0029968	0.00222916	GAMe
M00168	0.00272441	0.00267551	0.00270924	0.00276089	0.00203272	0.00156623	0.00159603	0.00175595	0.00156005	GAMe
M00169	0.00178772	0.00188221	0.0018004	0.00198101	0.0020465	0.0024368	0.00172916	0.00197276	0.00193042
M00287	0.00260604	0.00278909	0.00263505	0.00250383	0.00292464	0.00225722	0.00225448	0.00245282	0.00254569
M00285	2.58415e-07	2.23026e-07	7.09759e-07	0	0	0	1.3427e-06	0	0
M00737	0.00199416	0.00175826	0.00172508	0.00178477	0.00106284	0.00113434	0.00107165	0.00100236	0.000986455	GAMe
M00734	0.00264038	0.00238754	0.00235726	0.00238711	0.00127693	0.00119392	0.00133856	0.0012213	0.00130859	GAMe
M00049	0.00490254	0.00500212	0.00501341	0.00497018	0.00507641	0.00492342	0.00506384	0.00483813	0.00502396
M00048	0.00402527	0.00400348	0.00393996	0.00405542	0.00450312	0.00438913	0.00455875	0.00435015	0.00451144	CMe
M00731	0.00237293	0.00227023	0.00239936	0.00248153	0.00144568	0.00163261	0.00139705	0.00139755	0.00130786	GAMe
M00045	0.00106287	0.00112688	0.000952296	0.00100664	0.000479118	0.000489863	0.000303343	0.000618491	0.000240877	GAMe
M00044	7.1561e-07	1.69843e-06	1.72692e-06	2.15781e-06	0	0	1.20843e-06	2.53448e-06	1.19339e-06
M00047	0	0	0	0	5.41648e-05	0.000226583	9.93876e-07	0.000103182	9.81508e-06
M00046	0.000866495	0.00090068	0.000765786	0.000769312	0.000862299	0.00110629	0.000718824	0.000800328	0.000681458
M00040	0.000711182	0.000708415	0.000873923	0.00076938	0.00122337	0.00119652	0.00140661	0.00141754	0.00156287	CMe
M00042	0	0	0	0	0	0	0	0	3.06871e-06
M00639	0.00028552	0.000254805	0.000259107	0.00026997	0.000635794	0.000457442	0.000643245	0.00063015	0.000660971	CMe
M00632	0.0099088	0.0102004	0.0102306	0.0101474	0.00795935	0.00765498	0.00835873	0.00770895	0.0077497	GAMe
M00633	0.000385568	0.000343175	0.000337564	0.000333495	6.10773e-05	3.51951e-05	2.68666e-05	5.43957e-05	6.04199e-06	GAMe
M00631	0.00200389	0.00211085	0.0020871	0.00206836	0.00294668	0.00304951	0.00234624	0.00247889	0.00251377	CMe
M00229	4.05356e-06	5.3614e-06	1.01409e-05	2.07102e-05	0	0	0	0	0
M00821	0.000549446	0.00056069	0.000548799	0.00062215	5.53701e-05	4.73349e-05	4.46642e-05	4.11054e-05	3.13195e-05	GAMe
M00820	0.000201889	0.000236333	0.000235097	0.000235243	0.000151605	0.000142233	0.000181926	0.000165565	0.000244398
M00228	0.00395238	0.00400728	0.00347576	0.00387689	0.0041708	0.00255471	0.00294952	0.00293685	0.00299491
M00461	6.82365e-05	6.32883e-05	5.9959e-05	5.18428e-05	2.45683e-05	2.5081e-05	2.46507e-05	3.07362e-05	1.84113e-05
M00265	0.00120976	0.00117423	0.0014547	0.00115606	0.000563969	0.000731055	0.000523626	0.000578934	0.000773968	GAMe
M00308	0.00404968	0.00391731	0.0038635	0.00390974	0.00415038	0.0042121	0.00375773	0.00401067	0.00365537
M00309	3.24161e-05	1.80744e-05	1.46893e-05	1.97949e-05	4.63216e-05	1.80356e-05	6.57917e-05	3.75316e-05	0.000129347
M00261	0	0	0	0	0	0	0	1.38845e-05	0
M00260	0.00545065	0.0055038	0.00527162	0.00526194	0.0056828	0.00591545	0.00572817	0.00597198	0.00559212	CMe
M00263	0	7.5496e-07	0	0	0	9.25175e-06	0	1.4299e-05	4.48856e-06
M00302	8.0409e-07	3.19543e-07	3.84198e-06	1.19042e-05	0	0	0	0	0
M00303	0.000716325	0.000692278	0.000965051	0.000659104	0.000471126	0.000676429	0.000494731	0.000491114	0.000766825
M00300	4.75463e-06	3.96842e-06	7.18066e-06	1.39269e-05	0	0	0	0	0
M00269	0.00230139	0.00240261	0.00241962	0.00232445	0.00118368	0.000996433	0.00117445	0.00108753	0.00105297	GAMe
M00307	0.00173498	0.00167912	0.00176773	0.00180604	0.00199329	0.00218994	0.00179204	0.00188796	0.00175664
M00305	2.88428e-06	3.38543e-06	1.0721e-05	8.87104e-06	0	3.05053e-06	5.99456e-07	2.20021e-06	1.18399e-06
M00854	0.0028317	0.00292055	0.00296953	0.00293795	0.00384984	0.00399356	0.0038827	0.00377396	0.00400367	CMe
M00855	0.00379152	0.00381528	0.00392587	0.0039008	0.00399299	0.00383511	0.00369722	0.00367895	0.00384315
M00850	6.15636e-07	5.97743e-07	7.74994e-07	7.73481e-07	0	2.4417e-06	0	0	0
M00417	3.56723e-05	2.68695e-05	5.41682e-05	5.28467e-05	0	0	4.5862e-07	0	0
M00412	3.40138e-06	4.17756e-06	1.43726e-06	4.07624e-06	0	0	0	0	0
M00281	0.00427306	0.00443763	0.00379933	0.00418646	0.00368227	0.0025638	0.00227565	0.00281149	0.00269397	GAMe
M00001	0.00375621	0.00373986	0.00384383	0.00372052	0.00333125	0.00331548	0.00328885	0.00333262	0.00328325	GAMe
M00003	0.00413586	0.00415477	0.00416054	0.00406354	0.0039192	0.00392182	0.00385185	0.00397964	0.00393348
M00002	0.0059717	0.00595834	0.00579693	0.00586179	0.00600129	0.0058735	0.00566062	0.00589676	0.00565422
M00005	0.0122896	0.0121279	0.0127436	0.0126677	0.0113341	0.0125253	0.0121101	0.0117923	0.0118173
M00004	0.00546578	0.00545664	0.00555876	0.00553371	0.00511302	0.00485992	0.00512034	0.00507133	0.00493518	GAMe
M00007	0.0128814	0.013011	0.0127052	0.0129026	0.0127363	0.0121404	0.012435	0.0127035	0.012231	GAMe
M00006	0.00145148	0.00143945	0.00160098	0.00151559	0.00102702	0.00113363	0.00133485	0.00118706	0.00111609	GAMe
M00009	0.00169088	0.0016959	0.00184078	0.00175837	0.0013618	0.00156181	0.00138852	0.00147985	0.00144449	GAMe
M00008	0.00212733	0.00213315	0.00226845	0.00219633	0.00185859	0.00200113	0.00198848	0.00194353	0.00179439	GAMe
M00697	0.000549446	0.000561183	0.000549846	0.000623587	5.53701e-05	4.73349e-05	4.46642e-05	4.11054e-05	3.13195e-05	GAMe
M00676	7.47557e-07	9.67774e-07	6.8441e-07	1.31492e-06	8.67561e-07	0	9.71058e-07	0	0
M00677	2.26423e-07	1.48932e-07	2.22653e-07	6.77403e-07	1.05963e-06	2.28118e-06	3.92158e-07	8.0318e-07	9.03647e-07
M00579	0.00451651	0.00458807	0.00433452	0.0045783	0.00535091	0.00536483	0.0051611	0.00535488	0.00474786	CMe
M00575	0.000458324	0.000467241	0.000457609	0.000519064	4.61417e-05	3.94457e-05	3.72202e-05	3.42545e-05	2.60996e-05	GAMe
M00577	0.0032283	0.00330801	0.00326889	0.00307231	0.0033166	0.00343966	0.00338087	0.0037226	0.0037205	CMe
M00571	0.000686808	0.000700862	0.000685999	0.000777687	6.92126e-05	5.91686e-05	5.58303e-05	5.13817e-05	3.91493e-05	GAMe
M00570	0.00557556	0.00548608	0.00585225	0.00572869	0.00432397	0.00507207	0.00396161	0.00464527	0.00409258	GAMe
M00573	0.00291361	0.00299576	0.00289056	0.00274864	0.00275763	0.00291068	0.00279039	0.00317171	0.00311383
M00572	0.00327031	0.00327691	0.00322625	0.00339634	0.00280402	0.00273759	0.00299549	0.00275439	0.00283968	GAMe
M00159	0.00319367	0.00333334	0.00289874	0.00281904	0.00279061	0.00322379	0.00242656	0.00301781	0.00290369
M00135	0.00120384	0.00119454	0.000974236	0.00102492	0.00164299	0.00158107	0.00152092	0.00162116	0.00149868	CMe
M00134	0.00210251	0.0021419	0.00217393	0.00225616	0.00499288	0.0041491	0.00558216	0.00489775	0.0058243	CMe
M00136	2.43563e-06	2.6453e-06	4.71201e-06	1.0759e-05	0	0	0	0	0
M00131	0.000425173	0.000449689	0.000416342	0.000440436	0.000283333	0.000324761	0.000280377	0.000347745	0.000213538
M00130	0	3.84896e-07	3.7118e-08	2.57696e-07	2.34598e-06	2.78717e-06	2.10656e-06	1.32545e-06	2.49641e-06
M00133	0.000869327	0.00084723	0.00100946	0.000854633	0.00128582	0.0013764	0.00154209	0.00131285	0.00176892	CMe
M00132	9.30293e-07	4.01447e-07	4.25856e-07	4.67526e-07	0	0	0	5.06896e-06	0
M00708	0	0	0	0	0	0	0.000375461	0	0
M00709	0.000460947	0.000470496	0.000463436	0.000525877	8.14727e-05	7.2323e-05	4.71605e-05	6.66025e-05	3.1874e-05	GAMe
M00706	0.0231022	0.0236126	0.0206604	0.0218661	0.0269997	0.0244565	0.0224901	0.0252028	0.0225047
M00707	0.00547491	0.00510701	0.00584265	0.00592467	0.0055592	0.00520499	0.00643035	0.00593078	0.00499541
M00704	0.000198965	0.000176727	0.000217435	0.000212356	0.000180263	0.000140253	0.000198127	0.000187593	0.000145334
M00702	0.000245304	0.000234587	0.000227683	0.000259986	0.00045833	0.000364031	0.00050669	0.000426212	0.000448205
M00700	5.56637e-05	5.00864e-05	4.10982e-05	4.88015e-05	9.66906e-06	8.35605e-06	0.000265876	9.00113e-06	5.15965e-06
M00701	9.24458e-05	9.42729e-05	0.000132377	0.000103904	2.34285e-05	5.72656e-05	0.000162466	4.75533e-05	7.41146e-05
M00739	1.58062e-07	5.5441e-07	2.84063e-06	7.28604e-06	0	0	0	0	0
M00738	0.000290303	0.00011983	1.04733e-05	1.29533e-05	1.31776e-05	2.14463e-05	2.03922e-05	1.06923e-05	2.68512e-05
M00018	0.00502283	0.00503134	0.00482433	0.00490183	0.00520274	0.00523733	0.00504895	0.00520196	0.00499168
M00449	0	1.77482e-07	2.08328e-06	7.9825e-06	0	0	0	0	0
M00150	2.74199e-06	2.86632e-06	5.83532e-06	1.12404e-05	0	0	0	0	0
M00448	0.00031187	0.0001693	7.19558e-05	5.46685e-05	0.000151176	0.000149836	0.000138107	0.000179103	0.000263212
M00180	2.58162e-06	1.1609e-06	2.98652e-06	2.36231e-06	0	0	0	9.90523e-07	0
M00181	1.65043e-06	7.12204e-07	1.42707e-06	1.29023e-06	0	0	0	0	0
M00182	1.87048e-06	8.07165e-07	1.61734e-06	1.46226e-06	0	0	0	0	0
M00183	0.00662059	0.00651115	0.00676442	0.00675274	0.00641821	0.00620522	0.00653338	0.00641194	0.00654341
M00185	0.000591423	0.000698872	0.00068991	0.000625342	0.000212095	0.000271159	0.000290565	0.000218907	0.000267297	GAMe
M00186	0.000228111	0.000113789	9.9492e-05	0.000152706	0.000372563	6.59526e-05	0.000470343	0.000329109	0.000928384
M00188	0.00286716	0.00268746	0.00297558	0.0027694	0.00641583	0.00808386	0.00537301	0.00608539	0.00553832	CMe
M00189	0.00232743	0.00257282	0.00263049	0.00247451	0.00361018	0.00371963	0.00352322	0.00365691	0.00435719	CMe
M00223	0.000160024	0.000126527	0.000228565	0.000283072	0.00073957	0.00133256	0.00106958	0.000678013	0.00062818	CMe
M00222	0.0127516	0.0127063	0.0115924	0.0120922	0.0126391	0.0111433	0.011552	0.0119404	0.0112652
M00225	2.24554e-07	3.99904e-07	4.76064e-06	6.78578e-06	0	0	0	0	0
M00227	0.00442621	0.00449941	0.00473092	0.00464061	0.00608344	0.00503204	0.00654238	0.00635702	0.00678814	CMe
M00226	0	5.93706e-07	3.91848e-06	7.36499e-06	0	0	0	0	0
M00791	0.00157182	0.00154622	0.00152884	0.00158939	0.00029268	0.000149096	0.000101543	0.000258625	2.25398e-05	GAMe
M00793	0.00636761	0.0062529	0.00656752	0.00669415	0.00490185	0.00497636	0.00567793	0.00517655	0.00585078	GAMe
M00440	6.62459e-05	7.45095e-05	0.000168987	0.000223268	0.000492863	0.000230292	0.00073019	0.000474135	0.00123711	CMe
M00813	0.000436237	0.000367403	0.00027385	0.000199599	0.000944258	0.00110771	0.000535799	0.000836819	0.000580687	CMe
M00355	7.5672e-06	3.57646e-06	2.45158e-06	2.1411e-06	7.1886e-07	4.40574e-07	0	1.29942e-07	1.03775e-06
M00354	0	4.07396e-08	1.72867e-07	4.74455e-08	6.57379e-07	2.49625e-07	0	2.57204e-07	7.26644e-07
M00357	0.000912329	0.000903017	0.000870323	0.000918958	0.000951401	0.000944851	0.00091134	0.00091426	0.000837908
M00356	3.32906e-05	3.4958e-05	4.6857e-05	4.68332e-05	1.60193e-05	2.38455e-05	2.03437e-05	1.75258e-05	2.07064e-05
M00353	2.21308e-06	2.03233e-06	2.33555e-06	2.21344e-06	1.41702e-06	4.03559e-07	2.71896e-06	4.69275e-06	3.9158e-07
M00452	7.2622e-06	5.74571e-06	1.6417e-05	2.69709e-05	1.99756e-06	0	0	0	1.07328e-06
M00453	0.000289532	0.000246017	0.000472106	0.00039697	9.26216e-06	2.3587e-06	6.89079e-06	4.86065e-06	3.43303e-06	GAMe
M00450	1.19786e-06	0	4.75777e-06	1.0062e-05	0	0	0	0	0
M00451	1.0187e-06	0	3.17646e-06	7.90028e-06	0	0	0	0	0
M00359	0.00844066	0.00845565	0.00834357	0.00846655	0.00942322	0.00948865	0.00930015	0.00939512	0.00933825	CMe
M00358	4.42734e-05	2.68184e-05	8.51944e-06	8.29027e-06	2.33254e-06	9.17596e-06	1.56648e-06	1.09514e-06	1.05299e-06
M00454	0.00662363	0.0070645	0.00721354	0.0070701	0.00699156	0.00728148	0.00641002	0.00653733	0.00760999
M00250	0.00266624	0.00298475	0.00264836	0.00301125	0.00418667	0.00363899	0.00400338	0.00398088	0.00493701	CMe
M00020	0.00731495	0.00747241	0.00765747	0.00757854	0.00895335	0.0107878	0.0090848	0.0100495	0.00942916	CMe
M00251	0.000419057	0.00044489	0.000447902	0.000554289	0.000919251	0.00109471	0.00126798	0.000966487	0.00118933	CMe
M00531	0	0	1.28591e-06	1.33179e-06	0	0	0	0	0
M00530	4.10992e-05	3.71529e-05	5.84091e-05	5.82557e-05	6.41666e-05	8.92153e-05	0.000200499	9.0819e-05	3.05765e-05
M00533	5.33827e-07	8.62003e-08	4.75542e-06	1.01647e-05	0	0	0	0	0
M00532	0.0012291	0.00120457	0.00136863	0.00123635	0.00081321	0.000982215	0.00101369	0.000978638	0.000955965	GAMe
M00535	0.00544093	0.00556647	0.0057922	0.00572409	0.00485666	0.00520269	0.00473683	0.00511979	0.00496627	GAMe
M00537	7.80906e-06	4.7466e-06	6.36107e-06	1.52757e-05	5.54485e-05	5.35034e-05	0.000179795	8.50428e-05	6.9463e-05
M00538	4.33837e-06	2.637e-06	3.53393e-06	8.48651e-06	3.08047e-05	2.97241e-05	9.98863e-05	4.7246e-05	3.85905e-05
M00171	0.00146283	0.0014343	0.00141144	0.00148656	0.00156035	0.00142247	0.00124228	0.00139592	0.00128442
M00170	0.00351311	0.00348994	0.00352531	0.00363255	0.0031575	0.00263917	0.00262785	0.00278064	0.00267064	GAMe
M00173	0.00159905	0.00161298	0.00162868	0.00160814	0.00173349	0.00191237	0.00161421	0.00180514	0.00168343	CMe
M00172	0.00312059	0.00307358	0.00302339	0.00320756	0.00315624	0.0028702	0.00251441	0.0028163	0.00258819
M00175	7.85536e-05	7.49155e-05	0.00011913	0.000101805	0.000203691	0.000268495	0.000203526	0.000248106	0.000249029
M00177	2.46049e-07	2.26296e-07	4.2323e-07	2.79651e-07	0	0	0	0	0
M00176	0.000409704	0.000466888	0.000454483	0.000480023	0.000191408	0.000169016	0.000301178	0.000187994	0.000301844	GAMe
M00179	0.0038187	0.00382555	0.00393465	0.00392185	0.00379387	0.00367257	0.00382811	0.00378416	0.00400125
M00178	0.00773473	0.00769301	0.00789881	0.00784251	0.007688	0.0074532	0.00765031	0.00767925	0.00782504
M00078	0.000154217	0.000152671	0.000153387	0.000173825	4.45945e-05	6.52789e-05	5.27885e-05	5.14195e-05	3.72073e-05
M00079	0.00169178	0.00170888	0.00167633	0.00189729	0.000194273	0.000252358	0.000256859	0.000236751	0.00020409	GAMe
M00740	0.00247517	0.00252719	0.00265659	0.00255641	0.00195614	0.00215228	0.00183348	0.00215031	0.00185531	GAMe
M00741	0.000652569	0.000660493	0.000721759	0.000659321	0.000445778	0.000443415	0.000487623	0.000453902	0.000477886	GAMe
M00746	0	0	6.52091e-07	1.02271e-06	0	0	0	0	0
M00747	0.00272592	0.00180957	0.00142959	0.00157462	0.000394583	0.000392184	0.00018863	0.000256237	8.58718e-05	GAMe
M00744	1.04658e-06	6.25319e-07	2.01249e-06	4.14008e-06	0	0	0	0	0
M00745	2.29326e-06	1.82809e-06	4.86279e-06	8.31016e-06	8.56095e-07	0	0	0	2.29989e-07
M00075	8.58685e-07	8.0631e-07	8.84258e-07	1.11647e-06	2.18431e-06	5.29988e-06	2.78392e-06	2.91941e-06	1.28299e-06
M00076	0.000271752	0.000279018	0.000304537	0.000324904	9.39038e-05	0.000127095	9.87754e-05	9.81486e-05	9.34227e-05
M00077	0.000306199	0.000312908	0.000345811	0.000363857	0.00011044	0.000151251	0.000114705	0.000116439	0.000110852	GAMe
M00584	0.000375383	0.000384697	0.000411076	0.000413634	0.0005039	0.000596324	0.000754249	0.000563044	0.000826814	CMe
M00585	0.00239202	0.0022897	0.00229484	0.00241265	0.00294061	0.00210089	0.00262639	0.00289111	0.00272212
M00586	0.000383488	0.000149554	2.30727e-05	1.7521e-05	0.000109797	3.69975e-05	0.000102209	0.000136496	5.54201e-05
M00580	0.00153408	0.00167463	0.00169005	0.00157391	0.00057523	0.000529205	0.000715909	0.00067277	0.000430971	GAMe
M00581	0.00631776	0.00627555	0.00643241	0.00620689	0.00620181	0.00666309	0.00677221	0.00695074	0.0070738
M00582	0.005681	0.00568465	0.00553358	0.00538175	0.00613268	0.00643579	0.00623207	0.00655119	0.0062901	CMe
M00627	0.00118972	0.0010602	0.000980454	0.00091439	0.000550615	0.000798822	0.000596554	0.000726821	0.000597506	GAMe
M00620	0.00136425	0.00137988	0.00155528	0.00145892	0.00119584	0.00153631	0.00115459	0.00126132	0.00132538
M00652	0.00128263	0.0013506	0.00124016	0.00132251	0.00207298	0.0019821	0.00170528	0.00169293	0.00207836	CMe
M00383	0	0	0	0	1.87374e-06	2.13453e-06	2.09727e-06	5.49835e-06	4.66013e-06
M00384	2.64797e-06	1.90445e-06	1.21215e-06	0	0	0	0	0	0
M00221	1.98861e-05	2.82386e-05	5.87896e-05	6.4575e-05	0.000112271	0.000207412	7.70589e-05	5.71009e-05	0.000100214
M00695	0.000167122	0.000189946	0.000192179	0.0001893	0.000116467	0.000137164	0.000118687	0.000115639	0.000134803
M00696	0.000549877	0.000560738	0.000550935	0.000628253	5.53701e-05	4.73349e-05	4.46642e-05	4.11054e-05	3.13195e-05	GAMe
M00220	3.37231e-05	3.74854e-05	6.31157e-05	5.8317e-05	7.24171e-05	0.000104339	7.26149e-05	7.56784e-05	9.08689e-05
M00698	0	6.85862e-07	2.33085e-06	6.32062e-06	0	0	0	0	0
M00699	0.00233923	0.0023177	0.00236807	0.00253247	0.00219654	0.0019145	0.00248495	0.00231446	0.0023787
M00498	0.000390346	0.000435294	0.000378486	0.000401496	3.6114e-05	4.98817e-05	2.70444e-05	4.71958e-05	2.934e-05	GAMe
M00499	0.000479864	0.000501419	0.000482057	0.000546999	5.321e-05	6.78944e-05	3.1189e-05	4.88862e-05	3.89605e-05	GAMe
M00497	8.05374e-06	6.09407e-06	1.79769e-05	1.7857e-05	1.94143e-05	3.7578e-05	1.67919e-05	2.72612e-05	1.34013e-05
M00495	3.46582e-06	5.07081e-06	6.80815e-06	7.91059e-06	4.04544e-05	2.87488e-05	0.00186922	3.76779e-05	5.06208e-05	CMe
M00492	0.00357296	0.00376325	0.00263975	0.00330563	0.00832846	0.00692779	0.00638625	0.00690261	0.00715105	CMe
M00490	4.54364e-06	4.32377e-06	4.76435e-05	6.407e-06	1.84012e-05	1.48445e-05	2.39799e-05	1.70425e-05	2.24031e-05
M00491	0.00397712	0.00377023	0.00426278	0.00417724	0.00228864	0.00197559	0.00245149	0.00216699	0.00182043	GAMe
M00319	2.50075e-05	2.27372e-05	4.01174e-05	4.37151e-05	0.000266454	0.000584536	0.00066504	0.00047074	0.000692052	CMe
M00253	0.000340333	0.000221624	0.000153129	0.00013749	5.55065e-05	6.98549e-05	4.62845e-05	4.40518e-05	4.99303e-05
M00254	0.01942	0.0187902	0.0185782	0.0184238	0.0106878	0.0104811	0.011627	0.0108565	0.00996669	GAMe
M00255	0.00163685	0.00168631	0.00161065	0.00187598	0.000214347	0.000231859	0.000157817	0.000231646	0.000149341	GAMe
M00256	0.00754434	0.00764512	0.00757819	0.00764158	0.0079849	0.0082859	0.00784869	0.00787388	0.00833495	CMe
M00257	0.000603528	0.000579288	0.000562129	0.00063485	0.000110122	7.74834e-05	3.44402e-05	7.79352e-05	1.61107e-05	GAMe
M00258	0.0390906	0.0385451	0.0355489	0.0373552	0.0385136	0.0404426	0.0380045	0.0388181	0.0365497
M00259	3.54827e-05	3.73661e-05	5.23279e-05	5.68905e-05	0.000340713	0.000687417	2.70029e-05	0.000378897	3.11443e-05
M00315	0.000389565	0.000180017	3.75068e-06	3.16711e-06	6.48795e-05	7.2901e-05	6.13959e-06	7.61877e-05	0
M00314	0.000725218	0.000298526	2.15397e-05	2.7155e-05	2.26701e-05	3.57438e-05	3.3987e-05	1.78206e-05	4.4752e-05
M00317	8.32911e-07	5.18333e-07	5.31527e-06	1.78799e-05	0	1.03657e-06	0	0	0
M00845	0.00443177	0.00446923	0.0046689	0.00476549	0.00468965	0.00430727	0.00472326	0.0044789	0.0047732
M00844	0.00743594	0.00746835	0.00756922	0.0077957	0.00949384	0.00870255	0.00919443	0.00887898	0.00925437	CMe
M00847	0.000733234	0.000791794	0.00118815	0.000674454	0.000407126	0.00116541	0.000538078	0.000814238	0.000538251
M00846	0.00157471	0.00159957	0.00165317	0.00163761	0.00205814	0.00230172	0.00200235	0.00210906	0.00203171	CMe
M00841	0.00505697	0.00508514	0.00493452	0.00503301	0.00495329	0.00443757	0.00511559	0.00518949	0.00463866
M00840	0.00356098	0.00358949	0.00335697	0.00344484	0.00288339	0.0030423	0.00309693	0.00318501	0.00285171	GAMe
M00843	0.00462302	0.0045222	0.00447686	0.00450742	0.00414198	0.00380456	0.00448036	0.00447133	0.00423819	GAMe
M00842	0.00462302	0.0045222	0.00447686	0.00450742	0.00414198	0.00380456	0.00448036	0.00447133	0.00423819
M00849	0.00127554	0.00128366	0.00131348	0.00128255	0.00114599	0.00118261	0.0013439	0.00127905	0.00117531
M00848	0.000956514	0.00100549	0.00095873	0.00097957	0.00092706	0.000959104	0.000920494	0.000937041	0.000962096
M00306	0.000320177	0.000439137	0.000330565	0.000321107	9.50273e-05	0.000127475	8.07949e-05	0.000117495	4.45834e-05	GAMe
M00822	0.000948549	0.00101844	0.00096829	0.0010653	0.000101746	0.000102076	8.12656e-05	9.87655e-05	7.46658e-05	GAMe
M00792	0	0	0	0	0	0	0.000307899	0	0
M00406	1.50742e-06	2.08158e-06	2.76017e-06	5.15145e-06	0	0	0	0	0
M00816	0.00515693	0.00505477	0.00509248	0.00522862	0.00376343	0.00384499	0.0030345	0.00341285	0.00332007	GAMe
M00817	0.00145157	0.00137231	0.00108457	0.00120691	0.0017743	0.00162553	0.00123237	0.00143577	0.00122974
M00038	1.47305e-05	1.71319e-05	1.60497e-05	1.80901e-05	5.21885e-06	1.38685e-05	5.30499e-06	2.54821e-06	3.62819e-06
M00039	8.8655e-05	8.59895e-05	8.8457e-05	0.000106769	6.13056e-06	6.39512e-06	4.16992e-06	8.13596e-06	5.8829e-06
M00034	0.00187813	0.00190302	0.00186311	0.00185597	0.00239458	0.0023509	0.00238858	0.00246811	0.00247426	CMe
M00035	0.00414035	0.00416234	0.00404628	0.00406441	0.00391402	0.00377782	0.00350945	0.00404215	0.00364711	GAMe
M00036	0.00167136	0.00162268	0.00160649	0.00164096	0.00162977	0.00155054	0.00145614	0.00166418	0.00145694
M00030	0.000184083	0.000189748	0.000235778	0.000209634	0.000185025	0.000336373	0.000221598	0.000208967	0.000258847
M00032	0.000513299	0.000507575	0.00061385	0.000590645	0.000458896	0.00067893	0.000527985	0.000509601	0.00053974
M00033	0.00491513	0.00494786	0.00478066	0.00483969	0.00477411	0.00479006	0.00475196	0.00475036	0.00478334
M00660	0	0	1.21363e-07	1.99607e-07	1.6309e-07	0	0	0	3.64703e-07
M00664	0	0	3.57719e-07	2.06179e-06	0	0	0	0	0
M00667	0.00125084	0.00135709	0.00120973	0.00106157	0.00194594	0.00250641	0.00206271	0.00227422	0.00231871	CMe
M00669	0.00168003	0.00164971	0.00182581	0.00168597	0.00161783	0.00169467	0.00182902	0.00164213	0.00195305
M00298	0.000330571	0.000409776	0.000397233	0.000358842	0.00017345	0.000249822	0.000473635	0.000221419	0.000224744
M00299	0.00480049	0.00490748	0.00437518	0.00440528	0.00405352	0.00453625	0.00401885	0.00433211	0.00373829
M00549	0.00288381	0.00278668	0.00284547	0.00275098	0.00321437	0.00302877	0.00293967	0.00311661	0.00293681	CMe
M00542	0	0	1.46034e-07	1.51835e-07	1.72151e-07	0	0	0	3.84964e-07
M00545	1.91064e-05	2.36362e-05	3.07887e-05	3.47057e-05	6.85457e-05	0.000105414	9.07343e-05	6.90691e-05	0.000117175
M00546	8.35224e-05	6.31828e-05	7.66964e-05	6.535e-05	9.81447e-05	0.000149747	0.000125939	0.000125344	0.000110358
M00641	0	0	6.96854e-07	2.67765e-06	0	0	0	0	0
M00292	4.11576e-06	2.48649e-06	6.40578e-06	7.85995e-06	6.49599e-05	0.000141473	0.000218128	8.29757e-05	0.000211189
M00101	0	0	0	0	0	0	0	0	4.4752e-07
M00718	0.0029564	0.0029934	0.0030055	0.00323165	0.00193523	0.00173808	0.00220299	0.00204963	0.00210847	GAMe
M00715	2.11856e-05	2.01341e-05	1.78462e-05	2.25359e-05	4.70553e-05	2.73031e-05	0.000194322	4.48662e-05	6.07712e-05
M00714	0	0	8.94297e-07	3.0436e-06	0	0	0	0	0
M00717	0.000249869	0.00016771	0.000110107	0.000132943	0.000396193	0.000341814	0.000410349	0.0003897	0.000318878
M00716	0.00041018	0.000271918	0.000167237	0.000209989	0.000543336	0.000325024	0.000457233	0.000495909	0.00047583
M00711	0.000334254	0.000312706	0.000510889	0.000285026	6.97167e-05	0.00034995	0.000239259	0.000239433	0.000331459
M00713	0	0	8.94297e-07	3.0436e-06	0	0	0	0	0
M00712	0.000562966	0.000592427	0.000935615	0.000514009	0.000138575	0.000407409	0.000379302	0.000402733	0.000512118	GAMe
M00481	0.00218793	0.00205843	0.00212671	0.00216612	0.000327748	0.000210964	0.000194705	0.000355059	2.07497e-05	GAMe
M00214	0.000538875	0.000568797	0.000939978	0.00090976	0.00189144	0.00257291	0.00234513	0.00196134	0.00268214	CMe
M00215	4.63087e-05	3.91159e-05	4.94737e-05	6.99319e-05	8.68438e-05	0.000101677	0.000102131	0.000111814	8.71662e-05
M00216	0.000175663	0.000193606	0.000188739	0.000212515	0.000326668	0.000307505	0.00047289	0.000443519	0.000401744
M00217	3.6787e-06	1.72487e-06	7.0543e-06	3.8435e-06	4.73322e-05	6.47238e-05	7.97752e-06	1.965e-05	2.76502e-05
M00210	0.00105046	0.00103804	0.00114118	0.00105254	0.00100983	0.00105236	0.00114351	0.00103982	0.00123148
M00211	0.00121683	0.00108535	0.00101177	0.00111339	0.000977774	0.000689558	0.00155696	0.00104132	0.000859279
M00212	0.00397469	0.00392828	0.00477349	0.00481484	0.00557931	0.00647766	0.00658063	0.00569192	0.00823346	CMe
M00213	8.45273e-06	6.64372e-06	3.44495e-05	1.9936e-05	0.000233907	0.000574902	0.000164097	0.000214892	0.000101312	CMe
M00063	0.00219283	0.00220339	0.00248098	0.002324	0.00233215	0.00252786	0.00284402	0.0026389	0.00317547	CMe
M00219	6.97884e-07	5.83254e-07	5.80969e-06	1.11564e-05	0	0	0	0	0
M00199	0.000374124	0.000373078	0.000409167	0.000403512	9.70558e-05	0.00014554	0.00012562	0.00013553	0.000140973	GAMe
M00198	0.000186419	0.000201724	0.000339513	0.000397036	0.000514641	0.000178088	0.00103147	0.000482172	0.0013048
M00197	0.00158185	0.00150727	0.001661	0.00170202	0.00164271	0.00145894	0.00156358	0.00142711	0.00136723
M00196	0.00677422	0.00635894	0.007001	0.00718096	0.00471706	0.00430339	0.00431837	0.00420797	0.00402105	GAMe
M00194	0.00133571	0.00126643	0.00141374	0.00144749	0.00135978	0.00119607	0.00129385	0.0011831	0.00112261
M00193	0.00138898	0.0011565	0.0013097	0.00122794	0.00109135	0.00157863	0.000777987	0.000984801	0.000680636
M00192	0	2.46984e-07	2.62001e-07	4.34253e-06	0	0	0	0	0
M00191	1.78684e-06	0	4.55767e-06	8.80406e-06	0	7.24143e-07	0	0	0
M00190	0.00218363	0.00226635	0.00287798	0.00275061	0.00518372	0.00643803	0.00660606	0.00589842	0.00550195	CMe
M00809	0.000757947	0.00073634	0.000661099	0.000617985	0.000298274	0.000547672	0.000327257	0.000376023	0.000352706	GAMe
M00804	2.75273e-05	1.94462e-05	4.23188e-05	3.26151e-05	1.54211e-05	1.75728e-06	0.000143803	2.98701e-05	1.59789e-05
M00807	0.00213147	0.00203638	0.00210673	0.00226376	0.000345365	0.000245067	9.87636e-05	0.000384112	2.74859e-05	GAMe
M00806	0.00141813	0.00131649	0.00162192	0.00136136	0.000608636	0.000786193	0.000557387	0.000602055	0.000832582	GAMe
M00458	0.00038558	0.000412239	0.000292744	0.000280139	0.000861814	0.000904065	0.00067847	0.000973115	0.000776007	CMe
M00459	0.00329446	0.00322568	0.00290649	0.00294826	0.00262334	0.00246285	0.00247289	0.00263259	0.00187068	GAMe
M00360	0.00699993	0.00700155	0.00689006	0.00698816	0.00781692	0.00783705	0.00771496	0.00781264	0.00770906	CMe
M00361	0.00494218	0.00483276	0.00489385	0.00494645	0.00467552	0.0043181	0.00457404	0.00471507	0.00451823	GAMe
M00362	0.00388912	0.00383119	0.00383718	0.00386437	0.00406635	0.003833	0.00401922	0.00406146	0.00389047
M00364	0.0025476	0.0025893	0.00229148	0.00235897	0.00227794	0.00233871	0.00227734	0.00250046	0.00194401
M00365	0.00238027	0.00243678	0.00187276	0.00197158	0.00241211	0.00230418	0.00211234	0.00278316	0.00155736
M00366	0.00223103	0.00225268	0.00204766	0.00205475	0.00145471	0.00153515	0.00159441	0.00165339	0.00122292	GAMe
M00367	0.00139102	0.00140791	0.00110487	0.00110168	0.000782208	0.00073294	0.00073301	0.00103234	0.000269644	GAMe
M00368	0.00399803	0.00411152	0.00384832	0.00380334	0.00440546	0.00437047	0.00387095	0.00474604	0.0040616
M00443	0.00117466	0.0010111	0.00107882	0.0011775	0.00210306	0.00203509	0.00232	0.00217568	0.00184431	CMe
M00442	0.000193429	0.00018135	0.000391338	0.000445005	0.00109196	0.00150553	0.00128613	0.00105083	0.00163225	CMe
M00445	1.06413e-05	1.14044e-05	1.67899e-05	2.53561e-05	2.42205e-05	2.02577e-05	7.9286e-06	6.53884e-06	7.74841e-06
M00444	1.39544e-06	8.33759e-07	2.68332e-06	5.52011e-06	0	0	0	0	0
M00447	1.91949e-06	1.82806e-06	6.80733e-06	1.27645e-05	1.98011e-06	0	0	0	0
M00446	6.53644e-07	0	5.9843e-07	4.82513e-06	0	0	0	0	1.04421e-06
M00456	1.08768e-05	8.15272e-06	2.04227e-05	2.29772e-05	0	0	0	0	0
M00505	3.5115e-05	4.69163e-05	4.55575e-05	3.95726e-05	5.53947e-06	2.70448e-06	1.76538e-06	2.78985e-06	1.07635e-05
M00506	0.000227615	0.000112653	4.08397e-05	4.16007e-05	4.67071e-05	3.18486e-05	0.000161548	5.09851e-05	0.000169808
M00500	2.21599e-05	2.15226e-05	5.27397e-05	6.1309e-05	0.000255388	0.000299217	0.000286031	0.000242777	0.000416122	CMe
M00502	5.182e-07	3.78044e-07	5.12563e-06	7.36958e-06	0	0	0	0	0
M00503	0	0	2.98228e-06	3.86466e-06	0	0	0	0	0
M00064	0.000535302	0.000530063	0.000668876	0.000591859	0.00120944	0.00126155	0.00156168	0.00136267	0.0017076	CMe
M00149	0.00165376	0.00166898	0.00185396	0.00182627	0.000673875	0.000999129	0.000718779	0.000851409	0.000701366	GAMe
M00061	0.00209614	0.0021809	0.00218572	0.00213159	0.00220427	0.00230439	0.00186196	0.00193935	0.00195757
M00060	0.00223508	0.00223205	0.00248204	0.00237839	0.00234019	0.0024067	0.00289836	0.00256385	0.00286527
M00144	0.000745593	0.000734886	0.00078716	0.000800849	0.000158419	0.00022192	0.000189707	0.000168901	0.00021381	GAMe
M00146	8.98214e-07	1.53598e-06	8.22342e-07	1.01566e-06	9.64778e-07	7.69339e-06	1.07987e-06	0	4.84184e-06
M00140	0.00579964	0.00573516	0.00615944	0.00572081	0.00605935	0.00675883	0.00655121	0.00646053	0.00671103	CMe
M00141	0.00332681	0.00325316	0.00391999	0.0033712	0.00280718	0.00334867	0.00339516	0.00322199	0.00349171
M00266	0.00165164	0.00168859	0.00156788	0.00144713	0.00274112	0.00221708	0.00196714	0.00201948	0.00247324	CMe
M00754	0.00131276	0.00123506	0.00127603	0.00129967	0.000196649	0.000126578	0.000116823	0.000213035	1.24498e-05	GAMe
M00593	9.55759e-05	7.04877e-05	0.000132709	0.00015772	0.000277351	0.000478079	0.000259064	0.000231725	0.000299305	CMe
M00619	5.63111e-05	5.71126e-05	6.01837e-05	7.65972e-05	0.000154292	0.000167595	0.000193107	0.000171936	0.000137286
M00590	2.4119e-06	4.37825e-06	1.11449e-05	1.22931e-05	3.25521e-05	3.236e-05	1.62755e-05	2.78218e-05	4.4781e-05
M00596	0.00062574	0.000753297	0.00068156	0.00069017	0.000246797	0.000261039	0.000366766	0.000241666	0.000359457	GAMe
M00610	0.00102822	0.00118928	0.00111848	0.00106595	0.000508111	0.00055771	0.000653186	0.000622908	0.000504962	GAMe
M00615	1.25777e-05	9.71454e-06	1.90995e-05	2.78041e-05	4.7279e-05	2.07758e-05	0.000199967	3.41139e-05	3.65495e-05
M00336	0.00172931	0.00193101	0.00194047	0.00166867	0.00269607	0.00285981	0.0025296	0.0026966	0.00242828	CMe
M00391	4.59314e-07	1.18924e-06	1.05129e-06	6.92496e-07	0	0	0	0	0
M00390	1.01049e-06	2.61633e-06	2.31284e-06	1.52349e-06	0	0	0	0	0
M00392	1.69656e-06	2.52912e-06	7.07226e-06	5.04481e-06	2.89433e-06	6.55963e-06	7.2465e-06	2.10095e-06	9.59788e-06
M00394	0.00464585	0.00458114	0.00460557	0.00459673	0.00450354	0.00430287	0.00423997	0.00443392	0.00408914
M00268	0.00156593	0.00159303	0.00166174	0.00142489	0.00225623	0.00199653	0.00178987	0.00191727	0.00235038	CMe
M00668	0.000164365	0.000161984	0.000221425	0.000220795	0.000135324	0.000123343	5.53518e-05	9.30377e-05	3.78787e-05
M00098	7.47404e-05	3.3021e-05	1.89499e-05	2.58115e-05	7.49022e-05	8.20839e-05	4.3698e-05	6.62147e-05	4.79614e-05
M00093	0.00440614	0.00435899	0.004187	0.00419457	0.00461952	0.00469305	0.00494569	0.0048261	0.00468152	CMe
M00091	1.7137e-07	1.47902e-07	0	3.44493e-07	0	0	0	9.33755e-07	0
M00096	0.00519237	0.00534221	0.00506927	0.00515343	0.00622736	0.00663009	0.0060276	0.00639219	0.00616059	CMe
M00095	0.0018996	0.00189813	0.00194637	0.00191522	0.00156703	0.00156933	0.00184729	0.00173094	0.00155204
M00689	1.65156e-06	1.83669e-07	1.56076e-06	2.67376e-07	2.04255e-06	1.17018e-05	0	2.39748e-06	1.12888e-06
M00688	1.65156e-06	1.83669e-07	1.56076e-06	2.67376e-07	2.04255e-06	1.17018e-05	3.52458e-06	2.39748e-06	1.12888e-06
M00686	2.28531e-06	4.17011e-06	1.37492e-06	2.62515e-06	2.42484e-06	3.10762e-06	3.39264e-07	2.84621e-06	1.67521e-06
M00684	5.84215e-08	0	1.06973e-07	1.17441e-07	0	0	0	0	0
M00628	0.00133916	0.00140185	0.00134673	0.00134983	0.000655242	0.000852514	0.000816549	0.000833049	0.000709097	GAMe
M00324	2.80904e-05	2.22931e-05	4.72073e-05	4.92631e-05	1.09885e-06	9.63723e-07	0	1.78007e-06	0
M00325	0.000686808	0.000700862	0.000685999	0.000777687	6.92126e-05	5.91686e-05	5.58303e-05	5.13817e-05	3.91493e-05	GAMe
M00326	0.000549446	0.00056069	0.000548799	0.00062215	5.53701e-05	4.73349e-05	4.46642e-05	4.11054e-05	3.13195e-05	GAMe
M00320	0.00149766	0.00144637	0.00160142	0.00156813	0.00113943	0.00123794	0.00134234	0.00141326	0.00152921
M00323	2.45485e-05	2.72834e-05	1.50344e-05	3.10207e-05	7.15906e-06	4.55785e-06	2.10425e-06	1.02655e-05	2.10598e-06
M00485	0.000382266	0.000406387	0.000409108	0.000386255	0.000312346	0.000385232	0.000347226	0.000329985	0.000435698
M00486	0	3.61819e-07	2.39072e-06	8.08466e-06	0	0	0	0	0
M00483	2.89692e-05	2.1174e-05	3.3349e-05	2.51331e-05	0.000148659	0.00036797	0.000453647	0.000328283	7.72027e-05	CMe
M00679	1.19881e-06	1.26456e-06	4.63408e-06	5.62307e-06	1.484e-05	2.81758e-06	1.93788e-05	1.59672e-05	3.89587e-05
M00249	0	0	0	2.86519e-07	0	0	0	0	0
M00247	0.00842319	0.00874361	0.00784933	0.0082709	0.0117545	0.0109202	0.0115718	0.0112116	0.0123364	CMe
M00246	0.00101476	0.00104993	0.00109708	0.000918963	0.00145256	0.00129531	0.00130894	0.00126384	0.00134013	CMe
M00245	0.00148135	0.00150245	0.00154926	0.00130528	0.00205902	0.00184085	0.00187138	0.00179087	0.00193295	CMe
M00244	0.000475946	0.000442352	0.000429066	0.000489109	0.00091371	0.00084061	0.00173306	0.00109713	0.000941024	CMe
M00242	0.00803392	0.00813643	0.00779311	0.00787846	0.00741576	0.00834244	0.00823068	0.00857105	0.00845859
M00241	0	9.47234e-07	2.00815e-07	4.68757e-06	0	0	0	0	0
M00240	0.00327342	0.00278558	0.00302978	0.00239646	0.00421951	0.00605041	0.00438374	0.00536195	0.00385266	CMe
M00872	1.75339e-05	2.07077e-05	4.21312e-05	4.73036e-05	0.000114266	5.25262e-05	0.000161202	0.000120387	0.000296637
M00271	0.00598053	0.00614489	0.00521754	0.00561513	0.00687389	0.00503093	0.00563182	0.00541512	0.00576018
M00430	1.39958e-06	2.59923e-06	2.05766e-06	2.89769e-06	0	5.8346e-07	0	0	0
M00432	0.00781379	0.00786648	0.00842409	0.0083344	0.00734606	0.0075102	0.00686972	0.0071791	0.00698463	GAMe
M00434	0.00699425	0.0072209	0.00678737	0.00668901	0.00692346	0.0067757	0.00657094	0.00684335	0.00682541
M00435	2.41002e-06	3.06055e-06	7.41125e-06	1.54109e-05	0	1.40369e-06	0	0	0
M00436	0.000675053	0.000582707	0.0005604	0.000503174	0.00111442	0.00124839	0.00125905	0.00115702	0.00149658	CMe
M00439	0.00596623	0.00561849	0.00618739	0.00616872	0.00620835	0.00561609	0.00749501	0.00621376	0.00711516
M00029	0.00408344	0.00409093	0.00421497	0.00432422	0.00511168	0.00463684	0.00499666	0.00478348	0.00503463	CMe
M00028	0.00204968	0.00212231	0.00217803	0.00220008	0.00226109	0.0020414	0.00225668	0.00211136	0.00232348
M00023	0.00238335	0.00249429	0.00262308	0.00245169	0.0018614	0.00201261	0.00221805	0.00207909	0.00217461	GAMe
M00022	0.00435142	0.00441944	0.0043702	0.00451255	0.00548232	0.00546287	0.00554383	0.00542959	0.00573296	CMe
M00021	0.00543103	0.00548736	0.00506926	0.00521164	0.00445399	0.00473631	0.00416895	0.00456744	0.00421525	GAMe
M00868	0.000813075	0.000809355	0.000849012	0.000824073	0.000975852	0.00103361	0.000908298	0.00101659	0.000961082
M00027	0.00082901	0.000757221	0.000821785	0.000779041	0.000151618	0.000164976	0.000279305	0.000180461	0.00010277	GAMe
M00026	0.00439046	0.00439308	0.00453877	0.00450856	0.0046323	0.00410239	0.00486704	0.00465225	0.00496906
M00025	0.00111101	0.00114692	0.00121705	0.00117032	0.00154771	0.00152249	0.00161867	0.00159961	0.00168913	CMe
M00024	0.000942862	0.00093637	0.00102666	0.000968351	0.00114683	0.00109844	0.00120483	0.00118775	0.00127713
M00555	4.81738e-06	5.23679e-06	7.24793e-06	6.80435e-06	8.27798e-07	1.25479e-06	6.16444e-07	6.46446e-07	3.04386e-07
M00554	0.006835	0.00701349	0.00706967	0.0069446	0.00593575	0.00554138	0.00614015	0.00565995	0.00599907	GAMe
M00552	0.00352417	0.00335743	0.00330104	0.00341709	0.00384526	0.00387922	0.00355779	0.00389435	0.00347648	CMe
M00550	0.0055872	0.00559778	0.00562068	0.00556997	0.00229416	0.00193845	0.00190787	0.00229822	0.0018809	GAMe
M00656	0.00100711	0.00106513	0.00122231	0.00118643	0.00131118	0.00182011	0.00156166	0.00124799	0.00176647	CMe
M00657	0.00244004	0.00260678	0.00230733	0.00243194	0.00379212	0.00339937	0.00307516	0.00312039	0.00374308	CMe
M00651	0.000625849	0.000617883	0.000675063	0.000686647	0.000535384	0.000714563	0.00063432	0.000500649	0.000666213
M00280	0.0023664	0.00251478	0.00293738	0.00208977	0.000689735	0.00115407	0.00149929	0.00101405	0.00110532	GAMe
M00768	0.000758839	0.00081475	0.000774632	0.000852241	8.13968e-05	8.16612e-05	6.50124e-05	7.90124e-05	5.97326e-05	GAMe
M00117	0.000352419	0.000363742	0.000479665	0.000376811	0.00010427	0.000232306	0.00015483	0.000179364	0.000133269	GAMe
M00116	0.000573339	0.000553302	0.000555609	0.000635643	0.000400613	0.000544922	0.000429157	0.000485409	0.000273321
M00115	0.00598207	0.00608913	0.00567314	0.00576852	0.00547583	0.0052569	0.0050364	0.00579558	0.0052758
M00114	0.00198853	0.00190491	0.00206574	0.00203887	0.00164309	0.00155246	0.00164392	0.00156016	0.00157219	GAMe
M00113	1.45105e-05	1.21181e-05	1.89406e-05	1.28215e-05	5.74122e-06	1.58856e-05	9.93811e-06	1.4566e-05	1.54513e-05
M00294	1.22101e-06	4.74209e-06	5.58935e-07	1.84089e-06	0	3.22848e-06	0	0	0
M00295	1.09754e-06	6.63064e-07	1.70821e-06	2.09599e-06	1.73226e-05	3.7726e-05	5.81674e-05	2.21269e-05	5.63172e-05
M00290	0.0001411	0.000134825	8.48556e-05	7.98678e-05	0.000232498	0.000279556	0.000246196	0.000285226	0.00021067
M00291	4.11576e-06	2.48649e-06	6.40578e-06	7.85995e-06	6.49599e-05	0.000141473	0.000218128	8.29757e-05	0.000211189
M00119	0.00481462	0.00483502	0.00477376	0.00472462	0.00470168	0.00458013	0.0043979	0.00474368	0.00450881
M00118	0.000455205	0.000426075	0.000447383	0.000472623	0.000196497	0.000189609	0.000237071	0.000245028	6.82295e-05	GAMe
M00056	3.66303e-06	1.5807e-06	7.54563e-06	7.36353e-06	1.36112e-05	2.43913e-05	6.98449e-06	2.74665e-05	6.42335e-06
M00055	3.62278e-06	3.47406e-06	2.94823e-06	3.64131e-06	1.77516e-05	1.49007e-05	1.98693e-05	1.97397e-05	2.27203e-05
M00052	0.00268501	0.00270577	0.00260837	0.00261439	0.00288414	0.00290577	0.00286694	0.00301867	0.00288746	CMe
M00053	0.00329098	0.00326114	0.00318368	0.00325307	0.0032157	0.00310767	0.00332265	0.00331922	0.00313442
M00050	0.00857309	0.00851839	0.00837467	0.00840775	0.00909274	0.00873081	0.00891524	0.00894531	0.00866045	CMe
M00051	0.00426786	0.00430442	0.0041102	0.00418838	0.00469639	0.00481307	0.00480652	0.00481308	0.00475348	CMe
M00728	0.00163557	0.00167878	0.00179261	0.00170724	0.00153615	0.001683	0.0017222	0.00165516	0.00175149
M00729	0.00499644	0.005017	0.00511258	0.00502749	0.0143223	0.0145307	0.0145547	0.0152613	0.0166209	CMe
M00720	0.000686808	0.000700862	0.000685999	0.000777687	6.92126e-05	5.91686e-05	5.58303e-05	5.13817e-05	3.91493e-05	GAMe
M00721	0.00011043	0.000113716	0.000186423	0.00011526	2.80965e-05	6.63228e-05	5.27221e-05	5.21173e-05	7.65298e-05
M00722	4.8664e-05	3.04033e-05	9.91446e-05	7.2393e-05	4.17794e-07	3.3316e-06	3.97489e-06	2.69717e-06	2.30907e-06
M00723	1.77956e-06	8.4535e-07	2.45246e-06	4.8942e-06	0	0	5.45741e-07	0	0
M00724	3.50202e-06	2.67792e-06	4.56255e-06	8.44233e-06	8.7201e-07	6.95364e-06	7.32027e-06	6.14124e-06	1.92778e-06
M00725	0.00132897	0.00128084	0.00126702	0.00134528	0.000293689	0.000166861	0.000387198	0.000285305	0.000128549	GAMe
M00726	0.000484762	0.000525099	0.000189356	0.000189115	0.000824235	0.000904062	0.000743311	0.0010565	0.000717665	CMe
M00727	0.00303934	0.00316065	0.00302936	0.00285295	0.00248814	0.00287402	0.00286864	0.00284779	0.00311206
M00202	1.38345e-05	1.01547e-05	2.07224e-05	2.4847e-05	0.000320691	0.000516171	0.00034169	0.000442516	0.00043313	CMe
M00201	0.00131532	0.00125054	0.00137796	0.00141115	0.00135902	0.0011952	0.00129385	0.0011831	0.00112261
M00200	0.00131644	0.00125105	0.00137971	0.00141672	0.00135902	0.0011952	0.00129385	0.0011831	0.00112261
M00207	0.00461326	0.00437405	0.00488063	0.00484895	0.00430411	0.00433719	0.00488884	0.00432995	0.00436424
M00206	0.00161042	0.00154151	0.0017204	0.00174978	0.00199618	0.00182229	0.00195507	0.00174982	0.00184218	CMe
M00205	5.44633e-05	6.1071e-05	7.56246e-05	8.44291e-05	0.000160763	0.0001889	0.000150356	0.000111979	0.000164653
M00204	2.94759e-05	3.85024e-05	6.5672e-05	4.29178e-05	5.4609e-05	8.99351e-05	7.45295e-05	0.00011657	0.000103984
M00209	0.00240301	0.00219248	0.00239938	0.00245044	0.00147221	0.00135746	0.00211379	0.00130332	0.00107774	GAMe
M00208	0.000586452	0.000618135	0.00053867	0.000665565	5.11779e-05	8.84551e-05	5.73327e-05	8.04411e-05	2.46836e-05	GAMe
M00835	0	0	5.8021e-08	0	0	0	0	0	0
M00839	0.00222203	0.00225609	0.00266949	0.00246474	0.00368856	0.00400209	0.00417904	0.00407671	0.00430844	CMe
M00769	0	0	1.30554e-06	1.43329e-06	0	0	0	0	0

## Sheet: Table S9 
Table S9. Table of Relative Abundance of L3 Level Pathway in All Samples after Remove C.minuta
pathway	GAMe1	GAMe2	GAMe3	GAMe4	CMe1	CMe2	CMe3	CMe4	CMe5	Enriched Groups
Pathogenicity	0.000459045	0.0004681	0.000458862	0.000520142	4.68053e-05	4.22873e-05	3.78489e-05	3.49962e-05	2.69501e-05	GAMe
Aminoacyl tRNA	0.0154406	0.0154572	0.0152336	0.0154547	0.0172401	0.0173257	0.0170151	0.0172078	0.0170473	CMe
Arginine and proline metabolism	0.0239686	0.0241851	0.0244655	0.025163	0.0280731	0.0259991	0.0275841	0.0266309	0.0277596	CMe
Aromatic amino acid metabolism	0.00953491	0.00974799	0.0101642	0.00993741	0.0113354	0.0114122	0.0120892	0.0117877	0.0125618	CMe
Aromatics degradation	0.000173729	0.000161648	0.000177399	0.000206198	0.000291595	0.000285228	0.000527027	0.00032152	0.000319558
Sulfur metabolism	0.00103544	0.00122019	0.00113604	0.00117019	0.000438205	0.000430055	0.000667944	0.00042966	0.000661301	GAMe
Other amino acid metabolism	0.00128422	0.0011833	0.00126917	0.00125166	0.000348115	0.000354586	0.000516376	0.000425489	0.000170999	GAMe
Biosynthesis of other secondary metabolites	0.00104517	0.00109148	0.00104724	0.00108634	0.00093319	0.000965499	0.000924664	0.000945177	0.000967979
Glycosaminoglycan metabolism	0.00242394	0.00245348	0.00248006	0.00275987	0.000443212	0.000595983	0.000523128	0.000502759	0.000445572	GAMe
Histidine metabolism	0.00545333	0.00551996	0.00549107	0.0055152	0.00511142	0.00459225	0.00517038	0.00527074	0.00520994	GAMe
Cell signaling	0.000176393	0.000197896	0.000203652	0.000202167	0.000139745	0.000169677	0.00014418	0.000140051	0.000180351
Polyketide sugar unit biosynthesis	0.00636761	0.0062529	0.00656752	0.00669415	0.00490185	0.00497636	0.00567793	0.00517655	0.00585078	GAMe
Cofactor and vitamin metabolism	0.0717024	0.0720279	0.0723871	0.0705723	0.0697482	0.0718168	0.0719134	0.0745604	0.0724757
Cysteine and methionine metabolism	0.026501	0.0268419	0.0255085	0.02586	0.0269775	0.0265613	0.0251432	0.0276826	0.0255411
DNA polymerase	0.00545187	0.0055093	0.00527218	0.00526378	0.0056828	0.00592793	0.00572817	0.00600017	0.00559661	CMe
Drug efflux transporter/pump	0.0432655	0.0431588	0.0412612	0.0426845	0.0423851	0.0397355	0.0401823	0.0417757	0.0382848
Drug resistance	0.0282102	0.0283604	0.0283716	0.0283404	0.0318836	0.0328349	0.0335267	0.0338172	0.0353172	CMe
Fatty acid biosynthesis and degradation	0.0111981	0.0112062	0.0110079	0.0116295	0.0119708	0.0116	0.0129319	0.0121818	0.012457	CMe
Glycan biosynthesis	2.56784e-05	2.65688e-05	5.35093e-05	5.94249e-05	0.000147813	9.7118e-05	0.00019084	0.000170513	0.000327064
Methane metabolism	0.0109617	0.0111496	0.0122804	0.010999	0.00808473	0.00885289	0.00892243	0.00856706	0.00920406	GAMe
Bacterial secretion system	0.0127689	0.012837	0.0130963	0.0130532	0.0112501	0.0116802	0.0114294	0.0113431	0.0110931	GAMe
Lipid metabolism	0.0066837	0.00660824	0.00655039	0.00649941	0.00750456	0.0077954	0.0081726	0.00790696	0.00791387	CMe
Lipopolysaccharide metabolism	0.00711152	0.00710271	0.00802865	0.00758982	0.00801643	0.00839506	0.00994705	0.00890372	0.0103576	CMe
Lysine metabolism	0.0250467	0.0251573	0.0251565	0.025668	0.0253696	0.0258731	0.0264136	0.0252098	0.0260308
Metabolic capacity	1.25777e-05	9.71454e-06	1.90995e-05	2.78041e-05	4.7279e-05	2.07758e-05	0.000199967	3.41139e-05	3.65495e-05
Metallic cation, iron-siderophore and vitamin B12 transport system	0.036299	0.036191	0.0352881	0.0345035	0.0407087	0.0431233	0.0431784	0.0435278	0.0429403	CMe
ATP synthesis	0.0154888	0.0158909	0.0160075	0.0154254	0.0133527	0.0143998	0.0136132	0.0137147	0.0142076	GAMe
Mineral and organic ion transport system	0.0182549	0.0179855	0.0188714	0.0185244	0.024669	0.0288955	0.0257763	0.0250972	0.0252433	CMe
Nitrogen metabolism	0.000168328	0.000148035	0.000253001	0.000221044	0.000308167	0.000364657	0.000721546	0.000414236	0.000320584	CMe
Nucleotide sugar	0.00883129	0.00866395	0.00873103	0.00881083	0.00874186	0.0081511	0.00859325	0.00877653	0.0084087
Branched-chain amino acid metabolism	0.0279945	0.0279522	0.0296798	0.0293271	0.0239401	0.0262261	0.0223463	0.0248259	0.0230057	GAMe
Carbon fixation	0.0379882	0.0379983	0.0377826	0.0381679	0.0378002	0.0377627	0.035414	0.0374193	0.035317	GAMe
Other carbohydrate metabolism	0.0596845	0.0607349	0.0620427	0.0609387	0.0550252	0.0550129	0.0534559	0.0534767	0.0537924	GAMe
Peptide and nickel transport system	0.0133611	0.0126519	0.0138905	0.0138328	0.0206286	0.0223513	0.0222688	0.0210824	0.0235666	CMe
Phosphate and amino acid transport system	0.062336	0.0613729	0.0601625	0.0624368	0.0764303	0.0691854	0.0747037	0.0727709	0.0739245	CMe
Central carbohydrate metabolism	0.0631382	0.0630113	0.0641792	0.0636177	0.0583204	0.0597047	0.0581035	0.0591784	0.0569595	GAMe
Plant pathogenicity	0	0	1.21363e-07	1.99607e-07	1.6309e-07	0	0	0	3.64703e-07
Polyamine biosynthesis	0.00417811	0.00418631	0.00416234	0.00414647	0.00792169	0.00710657	0.00864517	0.00783176	0.0090919	CMe
Phosphotransferase system (PTS)	0.0775388	0.0806552	0.077739	0.0748528	0.063645	0.0534377	0.054615	0.055277	0.0583293	GAMe
Proteasome	0.000216468	0.0002083	0.000200969	0.000227161	0.000391596	0.000387602	0.000481968	0.000462917	0.000414583	CMe
Protein processing	3.40138e-06	4.17756e-06	1.43726e-06	4.07624e-06	0	0	0	0	0
Purine metabolism	0.0175844	0.0175872	0.0174047	0.0174987	0.0187704	0.0181931	0.0186638	0.0182589	0.0183062	CMe
Pyrimidine metabolism	0.0111103	0.011172	0.010668	0.0108252	0.0116585	0.0119328	0.0117149	0.0119513	0.0114568	CMe
Repair system	0.000150429	0.000140461	9.93754e-05	9.76837e-05	0.00037974	0.000600228	0.000740619	0.000473304	0.000689366	CMe
Replication system	2.58415e-07	2.23026e-07	7.09759e-07	0	0	0	1.3427e-06	0	0
Ribosome	0.0115537	0.0115188	0.0118339	0.0117646	0.0114819	0.0111258	0.0114784	0.0114634	0.0118263
RNA polymerase	0.0066267	0.00651383	0.00677045	0.00675786	0.00641821	0.00620522	0.00653338	0.00641293	0.00654341
RNA processing	0.0048442	0.00478228	0.00479258	0.0047974	0.00493349	0.00458577	0.00471923	0.00483176	0.00454417
Saccharide, polyol, and lipid transport system	0.040993	0.039452	0.045086	0.0449934	0.0403042	0.0409619	0.0441762	0.0390381	0.0428826
Serine and threonine metabolism	0.0172577	0.0174568	0.0172697	0.0173269	0.018931	0.0208164	0.0188863	0.0200025	0.0192045	CMe
Spliceosome	9.78028e-06	5.64952e-06	4.96e-06	4.40199e-06	2.79326e-06	1.09376e-06	2.71896e-06	5.07989e-06	2.15598e-06
Sterol biosynthesis	0	0	0	0	0	0	0	0	4.4752e-07
ABC-2 type and other transport systems	0.0820615	0.0794735	0.0748022	0.0775252	0.0694761	0.0719607	0.0689813	0.0694465	0.0670539	GAMe
Symbiosis	0	0	3.57719e-07	2.06179e-06	0	0	0	0	0
Terpenoid backbone biosynthesis	0.0169174	0.0172107	0.0156459	0.0158382	0.0158673	0.016293	0.0159359	0.0173715	0.0138819
Two-component regulatory system	0.0491033	0.049095	0.04894	0.0493232	0.0515194	0.0528726	0.0506673	0.049857	0.0522438	CMe
Ubiquitin system	2.64797e-06	1.90445e-06	1.21215e-06	0	1.87374e-06	2.13453e-06	2.09727e-06	5.49835e-06	4.66013e-06

## Sheet: Table S10
Table S10. List of Module information with significant differences between two enriched groups
Module-ID	Enriched Groups	pathway	Module-name
M00864	CMe	Phosphate and amino acid transport system
M00854	CMe	Other carbohydrate metabolism	Glycogen biosynthesis, glucose-1P => glycogen/starch
M00846	CMe	Cofactor and vitamin metabolism	Siroheme biosynthesis, glutamate => siroheme
M00844	CMe	Arginine and proline metabolism	Arginine biosynthesis, ornithine => arginine
M00843	GAMe	Cofactor and vitamin metabolism	L-threo-Tetrahydrobiopterin biosynthesis, GTP => L-threo-BH4
M00840	GAMe	Cofactor and vitamin metabolism	Tetrahydrofolate biosynthesis, mediated by ribA and trpF, GTP => THF
M00839	CMe	Two-component regulatory system	PdtaS-PdtaR two-component regulatory system
M00822	GAMe	Drug efflux transporter/pump	Multidrug resistance, efflux pump MexMN-OprM
M00821	GAMe	Drug efflux transporter/pump	Multidrug resistance, efflux pump TriABC-TolC
M00816	GAMe	Two-component regulatory system	NisK-NisR (lantibiotic biosynthesis) two-component regulatory system
M00813	CMe	ABC-2 type and other transport systems	Lantibiotic transport system
M00809	GAMe	Phosphotransferase system (PTS)	PTS system, glucose-specific II component
M00807	GAMe	Phosphotransferase system (PTS)	PTS system, galactose-specific II component
M00806	GAMe	Phosphotransferase system (PTS)	PTS system, maltose-specific II component
M00793	GAMe	Polyketide sugar unit biosynthesis	dTDP-L-rhamnose biosynthesis
M00791	GAMe	Metallic cation, iron-siderophore and vitamin B18 transport system	Manganese/zinc transport system
M00768	GAMe	Drug efflux transporter/pump	Multidrug resistance, efflux pump GesABC
M00765	CMe	Drug efflux transporter/pump	Multidrug resistance, efflux pump Bmr
M00764	CMe	Phosphotransferase system (PTS)	PTS system, fructoselysine/glucoselysine-specific II component
M00761	GAMe	Other carbohydrate metabolism	Undecaprenylphosphate alpha-L-Ara4N biosynthesis, UDP-GlcA => undecaprenyl phosphate alpha-L-Ara4N
M00754	GAMe	Drug resistance	Nisin resistance, phage shock protein homolog LiaH
M00747	GAMe	ABC-2 type and other transport systems	Bacitracin transport system
M00743	GAMe	Drug resistance	Aminoglycoside resistance, protease HtpX
M00742	CMe	Drug resistance	Aminoglycoside resistance, protease FtsH
M00741	GAMe	Other carbohydrate metabolism	Propanoyl-CoA metabolism, propanoyl-CoA => succinyl-CoA
M00740	GAMe	Other carbohydrate metabolism	Methylaspartate cycle
M00737	GAMe	Drug efflux transporter/pump	Bacitracin resistance, VraDE transporter
M00734	GAMe	Two-component regulatory system	BraS-BraR (bacitracin transport) two-component regulatory system
M00731	GAMe	ABC-2 type and other transport systems	Bacitracin transport system
M00729	CMe	Drug resistance	Fluoroquinolone resistance, gyrase-protecting protein Qnr
M00726	CMe	Drug resistance	Cationic antimicrobial peptide (CAMP) resistance, lysyl-phosphatidylglycerol (L-PG) synthase MprF
M00725	GAMe	Drug resistance	Cationic antimicrobial peptide (CAMP) resistance, dltABCD operon
M00720	GAMe	Drug efflux transporter/pump	Multidrug resistance, efflux pump VexEF-TolC
M00718	GAMe	Drug resistance	Multidrug resistance, efflux pump MexAB-OprM
M00712	GAMe	Drug efflux transporter/pump	Multidrug resistance, efflux pump YkkCD
M00709	GAMe	Drug efflux transporter/pump	Macrolide resistance, MacAB-TolC transporter
M00697	GAMe	Drug resistance	Multidrug resistance, efflux pump MdtEF-TolC
M00696	GAMe	Drug resistance	Multidrug resistance, efflux pump AcrEF-TolC
M00667	CMe	Drug efflux transporter/pump	Tetracycline resistance, efflux pump
M00657	CMe	Two-component regulatory system	VanS-VanR (VanE type vancomycin resistance) two-component regulatory system
M00656	CMe	Two-component regulatory system	VanS-VanR (VanB type vancomycin resistance) two-component regulatory system
M00652	CMe	Drug resistance	Vancomycin resistance, D-Ala-D-Ser type
M00647	GAMe	Drug efflux transporter/pump	Multidrug resistance, efflux pump AcrAB-TolC/SmeDEF
M00646	GAMe	Drug efflux transporter/pump	Multidrug resistance, efflux pump AcrAD-TolC
M00643	GAMe	Drug resistance	Multidrug resistance, efflux pump MexXY-OprM
M00642	GAMe	Drug resistance	Multidrug resistance, efflux pump MexJK-OprM
M00639	CMe	Purine metabolism	Multidrug resistance, efflux pump MexCD-OprJ
M00633	GAMe	Central carbohydrate metabolism	Semi-phosphorylative Entner-Doudoroff pathway, gluconate/galactonate => glycerate-3P
M00632	GAMe	Other carbohydrate metabolism	Galactose degradation, Leloir pathway, galactose => alpha-D-glucose-1P
M00631	CMe	Other carbohydrate metabolism	D-Galacturonate degradation (bacteria), D-galacturonate => pyruvate + D-glyceraldehyde 3P
M00628	GAMe	Drug resistance	beta-Lactam resistance, AmpC system
M00627	GAMe	Drug resistance	beta-Lactam resistance, Bla system
M00610	GAMe	Phosphotransferase system (PTS)	PTS system, D-glucosaminate-specific II component
M00603	GAMe	Saccharide, polyol, and lipid transport system	Putative aldouronate transport system
M00596	GAMe	Sulfur metabolism	Dissimilatory sulfate reduction, sulfate => H2S
M00593	CMe	Saccharide, polyol, and lipid transport system	Inositol transport system
M00589	CMe	Phosphate and amino acid transport system	Putative lysine transport system
M00584	CMe	ABC-2 type and other transport systems	Acetoin utilization transport system
M00582	CMe	Metallic cation, iron-siderophore and vitamin	Energy-coupling factor transport system
M00580	GAMe	Central carbohydrate metabolism	Pentose phosphate pathway, archaea, fructose 6P => ribose 5P
M00579	CMe	Carbon fixation	Phosphate acetyltransferase-acetate kinase pathway, acetyl-CoA => acetate
M00577	CMe	Cofactor and vitamin metabolism	Biotin biosynthesis, BioW pathway, pimelate => pimeloyl-CoA => biotin
M00575	GAMe	Pathogenicity	Pertussis pathogenicity signature, T1SS
M00572	GAMe	Cofactor and vitamin metabolism	Pimeloyl-ACP biosynthesis, BioC-BioH pathway, malonyl-ACP => pimeloyl-ACP
M00571	GAMe	Bacterial secretion system	AlgE-type Mannuronan C-5-Epimerase transport system
M00570	GAMe	Branched-chain amino acid metabolism	Isoleucine biosynthesis, threonine => 2-oxobutanoate => isoleucine
M00565	CMe	Other carbohydrate metabolism	Trehalose biosynthesis, D-glucose 1P => trehalose
M00554	GAMe	Other carbohydrate metabolism	Nucleotide sugar biosynthesis, galactose => UDP-galactose
M00552	CMe	Other carbohydrate metabolism	D-galactonate degradation, De Ley-Doudoroff pathway, D-galactonate => glycerate-3P
M00550	GAMe	Other carbohydrate metabolism	Ascorbate degradation, ascorbate => D-xylulose-5P
M00549	CMe	Other carbohydrate metabolism	Nucleotide sugar biosynthesis, glucose => UDP-glucose
M00535	GAMe	Branched-chain amino acid metabolism	Isoleucine biosynthesis, pyruvate => 2-oxobutanoate
M00532	GAMe	Other carbohydrate metabolism	Photorespiration
M00526	GAMe	Lysine metabolism	Lysine biosynthesis, DAP dehydrogenase pathway, aspartate => lysine
M00521	GAMe	Two-component regulatory system	CiaH-CiaR two-component regulatory system
M00519	CMe	Two-component regulatory system	YesM-YesN two-component regulatory system
M00518	CMe	Two-component regulatory system	GlnK-GlnL (glutamine utilization) two-component regulatory system
M00500	CMe	Two-component regulatory system	AtoS-AtoC (cPHB biosynthesis) two-component regulatory system
M00499	GAMe	Two-component regulatory system	HydH-HydG (metal tolerance) two-component regulatory system
M00498	GAMe	Two-component regulatory system	NtrY-NtrX (nitrogen regulation) two-component regulatory system
M00495	CMe	Two-component regulatory system	AgrC-AgrA (exoprotein synthesis) two-component regulatory system
M00492	CMe	Two-component regulatory system	LytS-LytR two-component regulatory system
M00491	GAMe	Saccharide, polyol, and lipid transport system	arabinogalactan oligomer/maltooligosaccharide transport system
M00483	CMe	Two-component regulatory system	NreB-NreC (dissimilatory nitrate/nitrite reduction) two-component regulatory system
M00481	GAMe	Two-component regulatory system	LiaS-LiaR (cell wall stress response) two-component regulatory system
M00479	GAMe	Two-component regulatory system	DesK-DesR (membrane lipid fluidity regulation) two-component regulatory system
M00459	GAMe	Two-component regulatory system	VicK-VicR (cell wall metabolism) two-component regulatory system
M00458	CMe	Two-component regulatory system	ResE-ResD (aerobic and anaerobic respiration) two-component regulatory system
M00453	GAMe	Two-component regulatory system	QseC-QseB (quorum sensing) two-component regulatory system
M00443	CMe	Two-component regulatory system	SenX3-RegX3 (phosphate starvation response) two-component regulatory system
M00442	CMe	Mineral and organic ion transport system	Putative hydroxymethylpyrimidine transport system
M00440	CMe	Peptide and nickel transport system	Nickel transport system
M00436	CMe	Mineral and organic ion transport system	Sulfonate transport system
M00432	GAMe	Branched-chain amino acid metabolism	Leucine biosynthesis, 2-oxoisovalerate => 2-oxoisocaproate
M00429	GAMe	Bacterial secretion system	Competence-related DNA transformation transporter
M00428	CMe	RNA processing	eIF4F complex
M00377	CMe	Carbon fixation	Reductive acetyl-CoA pathway (Wood-Ljungdahl pathway)
M00376	GAMe	Carbon fixation	3-Hydroxypropionate bi-cycle
M00375	CMe	Carbon fixation	Hydroxypropionate-hydroxybutylate cycle
M00367	GAMe	Terpenoid backbone biosynthesis	C10-C20 isoprenoid biosynthesis, non-plant eukaryotes
M00366	GAMe	Terpenoid backbone biosynthesis	C10-C20 isoprenoid biosynthesis, plants
M00361	GAMe	Nucleotide sugar	Nucleotide sugar biosynthesis, eukaryotes
M00360	CMe	Aminoacyl tRNA	Aminoacyl-tRNA biosynthesis, prokaryotes
M00359	CMe	Aminoacyl tRNA	Aminoacyl-tRNA biosynthesis, eukaryotes
M00346	GAMe	Methane metabolism	Formaldehyde assimilation, serine pathway
M00345	GAMe	Methane metabolism	Formaldehyde assimilation, ribulose monophosphate pathway
M00344	GAMe	Methane metabolism	Formaldehyde assimilation, xylulose monophosphate pathway
M00342	CMe	Proteasome	Bacterial proteasome
M00339	GAMe	Bacterial secretion system	RaxAB-RaxC type I secretion system
M00336	CMe	Bacterial secretion system	Twin-arginine translocation (Tat) system
M00326	GAMe	Bacterial secretion system	RTX toxin transport system
M00325	GAMe	Bacterial secretion system	alpha-Hemolysin/cyclolysin transport system
M00319	CMe	Metallic cation, iron-siderophore and vitamin B12 transport system	Manganese/zinc/iron transport system
M00306	GAMe	Phosphotransferase system (PTS)	PTS system, fructose-specific II-like component
M00283	GAMe	Phosphotransferase system (PTS)	PTS system, ascorbate-specific II component
M00281	GAMe	Phosphotransferase system (PTS)	PTS system, lactose-specific II component
M00280	GAMe	Phosphotransferase system (PTS)	PTS system, glucitol/sorbitol-specific II component
M00279	GAMe	Phosphotransferase system (PTS)	PTS system, galactitol-specific II component
M00277	CMe	Phosphotransferase system (PTS)	PTS system, N-acetylgalactosamine-specific II component
M00276	GAMe	Phosphotransferase system (PTS)	PTS system, mannose-specific II component
M00275	GAMe	Phosphotransferase system (PTS)	PTS system, cellobiose-specific II component
M00274	GAMe	Phosphotransferase system (PTS)	PTS system, mannitol-specific II component
M00273	GAMe	Phosphotransferase system (PTS)	PTS system, fructose-specific II component
M00270	GAMe	Phosphotransferase system (PTS)	PTS system, trehalose-specific II component
M00269	GAMe	Phosphotransferase system (PTS)	PTS system, sucrose-specific II component
M00268	CMe	Phosphotransferase system (PTS)	PTS system, alpha-glucoside-specific II component
M00266	CMe	Phosphotransferase system (PTS)	PTS system, maltose/glucose-specific II component
M00265	GAMe	Phosphotransferase system (PTS)	PTS system, glucose-specific II component
M00260	CMe	DNA polymerase	DNA polymerase III complex, bacteria
M00257	GAMe	ABC-2 type and other transport systems	Hemin transport system
M00256	CMe	ABC-2 type and other transport systems	Cell division transport system
M00255	GAMe	ABC-2 type and other transport systems	Lipoprotein-releasing system
M00254	GAMe	ABC-2 type and other transport systems	ABC-2 type transport system
M00251	CMe	ABC-2 type and other transport systems	Teichoic acid transport system
M00250	CMe	ABC-2 type and other transport systems	Lipopolysaccharide transport system
M00247	CMe	Metallic cation, iron-siderophore and vitamin B12 transport system	Putative ABC transport system
M00246	CMe	Metallic cation, iron-siderophore and vitamin B12 transport system	Nickel transport system
M00245	CMe	Metallic cation, iron-siderophore and vitamin B12 transport system	Cobalt/nickel transport system
M00244	CMe	Metallic cation, iron-siderophore and vitamin B12 transport system	Putative zinc/manganese transport system
M00240	CMe	Metallic cation, iron-siderophore and vitamin B12 transport system	Iron complex transport system
M00239	CMe	Peptide and nickel transport system	Peptides/nickel transport system
M00238	CMe	Phosphate and amino acid transport system	D-Methionine transport system
M00237	CMe	Phosphate and amino acid transport system	Branched-chain amino acid transport system
M00236	CMe	Phosphate and amino acid transport system	Putative polar amino acid transport system
M00234	GAMe	Phosphate and amino acid transport system	Cystine transport system
M00233	CMe	Phosphate and amino acid transport system	Glutamate transport system
M00227	CMe	Phosphate and amino acid transport system	Glutamine transport system
M00223	CMe	Phosphate and amino acid transport system	Phosphonate transport system
M00214	CMe	Saccharide, polyol, and lipid transport system	Methyl-galactoside transport system
M00213	CMe	Saccharide, polyol, and lipid transport system	L-Arabinose transport system
M00212	CMe	Saccharide, polyol, and lipid transport system	Ribose transport system
M00209	GAMe	Mineral and organic ion transport system	Osmoprotectant transport system
M00208	GAMe	Mineral and organic ion transport system	Glycine betaine/proline transport system
M00206	CMe	Saccharide, polyol, and lipid transport system	Cellobiose transport system
M00202	CMe	Saccharide, polyol, and lipid transport system	Oligogalacturonide transport system
M00199	GAMe	Saccharide, polyol, and lipid transport system	L-Arabinose/lactose transport system
M00196	GAMe	Saccharide, polyol, and lipid transport system	Raffinose/stachyose/melibiose transport system
M00190	CMe	Mineral and organic ion transport system	Iron(III) transport system
M00189	CMe	Mineral and organic ion transport system	Molybdate transport system
M00188	CMe	Mineral and organic ion transport system	NitT/TauT family transport system
M00185	GAMe	Mineral and organic ion transport system	Sulfate transport system
M00176	GAMe	Sulfur metabolism	Assimilatory sulfate reduction, sulfate => H2S
M00173	CMe	Carbon fixation	Reductive citrate cycle (Arnon-Buchanan cycle)
M00170	GAMe	Carbon fixation	C4-dicarboxylic acid cycle, phosphoenolpyruvate carboxykinase type
M00168	GAMe	Carbon fixation	CAM (Crassulacean acid metabolism), dark
M00167	GAMe	Carbon fixation	Reductive pentose phosphate cycle, glyceraldehyde-3P => ribulose-5P
M00166	CMe	Carbon fixation	Reductive pentose phosphate cycle, ribulose-5P => glyceraldehyde-3P
M00153	GAMe	ATP synthesis	Cytochrome bd ubiquinol oxidase
M00149	GAMe	ATP synthesis	Succinate dehydrogenase, prokaryotes
M00144	GAMe	ATP synthesis	NADH:quinone oxidoreductase, prokaryotes
M00140	CMe	Cofactor and vitamin metabolism	C1-unit interconversion, prokaryotes
M00135	CMe	Polyamine biosynthesis	GABA biosynthesis, eukaryotes, putrescine => GABA
M00134	CMe	Polyamine biosynthesis	Polyamine biosynthesis, arginine => ornithine => putrescine
M00133	CMe	Polyamine biosynthesis	Polyamine biosynthesis, arginine => agmatine => putrescine => spermidine
M00129	CMe	Other carbohydrate metabolism	Ascorbate biosynthesis, animals, glucose-1P => ascorbate
M00127	CMe	Cofactor and vitamin metabolism	Thiamine biosynthesis, AIR => thiamine-P/thiamine-2P
M00125	GAMe	Cofactor and vitamin metabolism	Riboflavin biosynthesis, GTP => riboflavin/FMN/FAD
M00122	CMe	Cofactor and vitamin metabolism	Cobalamin biosynthesis, cobinamide => cobalamin
M00121	CMe	Cofactor and vitamin metabolism	Heme biosynthesis, glutamate => heme
M00120	CMe	Cofactor and vitamin metabolism	Coenzyme A biosynthesis, pantothenate => CoA
M00118	GAMe	Other amino acid metabolism	Glutathione biosynthesis, glutamate => glutathione
M00117	GAMe	Cofactor and vitamin metabolism	Ubiquinone biosynthesis, prokaryotes, chorismate => ubiquinone
M00114	GAMe	Other carbohydrate metabolism	Ascorbate biosynthesis, plants, glucose-6P => ascorbate
M00096	CMe	Terpenoid backbone biosynthesis	C5 isoprenoid biosynthesis, non-mevalonate pathway
M00093	CMe	Lipid metabolism	Phosphatidylethanolamine (PE) biosynthesis, PA => PS => PE
M00088	CMe	Lipid metabolism	Ketone body biosynthesis, acetyl-CoA => acetoacetate/3-hydroxybutyrate/acetone
M00086	CMe	Fatty acid biosynthesis and degradation	beta-Oxidation, acyl-CoA synthesis
M00083	GAMe	Fatty acid biosynthesis and degradation	Fatty acid biosynthesis, elongation
M00082	GAMe	Fatty acid biosynthesis and degradation	Fatty acid biosynthesis, initiation
M00079	GAMe	Glycosaminoglycan metabolism	Keratan sulfate degradation
M00077	GAMe	Glycosaminoglycan metabolism	Chondroitin sulfate degradation
M00064	CMe	Lipopolysaccharide metabolism	ADP-L-glycero-D-manno-heptose biosynthesis
M00063	CMe	Lipopolysaccharide metabolism	CMP-KDO biosynthesis
M00052	CMe	Pyrimidine metabolism	Pyrimidine ribonucleotide biosynthesis, UMP => UDP/UTP,CDP/CTP
M00051	CMe	Pyrimidine metabolism	Uridine monophosphate biosynthesis, glutamine (+ PRPP) => UMP
M00050	CMe	Purine metabolism	Guanine ribonucleotide biosynthesis IMP => GDP,GTP
M00048	CMe	Purine metabolism	Inosine monophosphate biosynthesis, PRPP + glutamine => IMP
M00045	GAMe	Histidine metabolism	Histidine degradation, histidine => N-formiminoglutamate => glutamate
M00040	CMe	Aromatic amino acid metabolism	Tyrosine biosynthesis, prephanate => pretyrosine => tyrosine
M00035	GAMe	Cysteine and methionine metabolism	Methionine degradation
M00034	CMe	Cysteine and methionine metabolism	Methionine salvage pathway
M00029	CMe	Arginine and proline metabolism	Urea cycle
M00027	GAMe	Other amino acid metabolism	GABA (gamma-Aminobutyrate) shunt
M00025	CMe	Aromatic amino acid metabolism	Tyrosine biosynthesis, chorismate => tyrosine
M00023	GAMe	Aromatic amino acid metabolism	Tryptophan biosynthesis, chorismate => tryptophan
M00022	CMe	Aromatic amino acid metabolism	Shikimate pathway, phosphoenolpyruvate + erythrose-4P => chorismate
M00021	GAMe	Cysteine and methionine metabolism	Cysteine biosynthesis, serine => cysteine
M00020	CMe	Serine and threonine metabolism	Serine biosynthesis, glycerate-3P => serine
M00019	GAMe	Branched-chain amino acid metabolism	Valine/isoleucine biosynthesis, pyruvate => valine / 2-oxobutanoate => isoleucine
M00016	CMe	Lysine metabolism	Lysine biosynthesis, succinyl-DAP pathway, aspartate => lysine
M00015	CMe	Arginine and proline metabolism	Proline biosynthesis, glutamate => proline
M00014	GAMe	Other carbohydrate metabolism	Glucuronate pathway (uronate pathway)
M00012	GAMe	Other carbohydrate metabolism	Glyoxylate cycle
M00011	GAMe	Central carbohydrate metabolism	Citrate cycle, second carbon oxidation, 2-oxoglutarate => oxaloacetate
M00010	GAMe	Central carbohydrate metabolism	Citrate cycle, first carbon oxidation, oxaloacetate => 2-oxoglutarate
M00009	GAMe	Central carbohydrate metabolism	Citrate cycle (TCA cycle, Krebs cycle)
M00008	GAMe	Central carbohydrate metabolism	Entner-Doudoroff pathway, glucose-6P => glyceraldehyde-3P + pyruvate
M00007	GAMe	Central carbohydrate metabolism	Pentose phosphate pathway, non-oxidative phase, fructose 6P => ribose 5P
M00006	GAMe	Central carbohydrate metabolism	Pentose phosphate pathway, oxidative phase, glucose 6P => ribulose 5P
M00004	GAMe	Central carbohydrate metabolism	Pentose phosphate pathway (Pentose phosphate cycle)
M00001	GAMe	Central carbohydrate metabolism	Glycolysis (Embden-Meyerhof pathway), glucose => pyruvate

[truncated: 5 more sheets: Table S11 , Table S12A, Table S12B, Table S13 , Table S14]
